# Supplementary material for: SOD1 mutations associated with amyotrophic lateral sclerosis analysis of variant severity
Source: Sci Rep. 2022 Jan 7;12:103. doi: 10.1038/s41598-021-03891-8 (PMC8742055; doi:10.1038/s41598-021-03891-8)
Supplement: Supplementary file 1 — Supplementary Information 1. [file 41598_2021_3891_MOESM1_ESM.xlsx]

## Sheet: Arkusz1
The tendency for B-sheet aggregation is given by the Agg parameter.
The tendency for a-helix aggregation is given by Helagg.
However, the user must know that the parameter that is more reliable is the Agg one.
Nterm	N			AGG	AMYLO	TURN	HELIX	HELAGG	BETA
Cterm	N		WT	145.586	0.000695602	161.416	20.8246	0	298.27
pH	7		K3E	292.169	0.000545752	161.439	20.8246	0	295.84
Temperature	298.15		A4V	225.395	5.60878e-05	161.265	20.8246	0	312.814
Ionic strength	0.02		W32*	9.9794	0.000110166	15.5983	1.01609	0	80.3655
Sequence	1		G37R	146.517	0.00069553	159.97	20.8246	0	303.559
			G41S	145.586	0.000695602	160.767	20.8246	0	300.753
			G72S	145.586	0.000695602	160.688	20.8355	0	298.282
			N86S	145.586	0.000695602	161.138	21.2266	0	302.578
			D90A	145.586	0.000695602	122.435	25.7679	0	300.4
			G93C	145.586	0.000695602	138.774	20.8839	0	315.112
			S105L	184.799	0.000695602	158.188	23.2334	0	291.697
			D109Y	156.529	0.000695602	151.166	21.6997	0	311.315
			C111Y	145.586	0.000695602	161.471	20.8236	0	293.977
			L126*	9.95309	0.000561236	136.989	13.1691	0	281.628
			N139D	145.014	0.000695602	163.632	21.3665	0	298.206
			L144S	62.0088	0.000695602	164.467	16.7016	0	302.9
	WT							K3E							A4V							W32*							G37R							G41S							G72S
Position	Amino Acid	Beta sheet	Beta turn	Alpha helix	Beta aggregation	Helix aggregation	Position	Amino Acid	Beta sheet	Beta turn	Alpha helix	Beta aggregation	Helix aggregation	Position	Amino Acid	Beta sheet	Beta turn	Alpha helix	Beta aggregation	Helix aggregation	Position	Amino Acid	Beta sheet	Beta turn	Alpha helix	Beta aggregation	Helix aggregation	Position	Amino Acid	Beta sheet	Beta turn	Alpha helix	Beta aggregation	Helix aggregation	Position	Amino Acid	Beta sheet	Beta turn	Alpha helix	Beta aggregation	Helix aggregation	Position	Amino Acid	Beta sheet	Beta turn	Alpha helix	Beta aggregation	Helix aggregation	Position
1	M	0.1	0	0	0	0	1	M	0.1	0	0	0	0	1	M	0.1	0	0	0	0	1	M	0.1	0	0	0	0	1	M	0.1	0	0	0	0	1	M	0.1	0	0	0	0	1	M	0.1	0	0	0	0	1
2	A	0.3	0	0	0	0	2	A	0.1	0	0	0.119	0.119	2	A	0.3	0	0	0	0	2	A	0.3	0	0	0	0	2	A	0.3	0	0	0	0	2	A	0.3	0	0	0	0	2	A	0.3	0	0	0	0	2
3	T	0.8	0	0	0	0	3	T	0.1	0	0	0.119	0.119	3	T	2	0	0	0	0	3	T	0.8	0	0	0	0	3	T	0.8	0	0	0	0	3	T	0.8	0	0	0	0	3	T	0.8	0	0	0	0	3
4	K	1	0	0	0	0	4	E	0.1	0	0	0.119	0.119	4	K	3.8	0	0	0	0	4	K	1	0	0	0	0	4	K	1	0	0	0	0	4	K	1	0	0	0	0	4	K	1	0	0	0	0	4
5	A	0.9	0	0	1.455	1.455	5	A	0.2	0	0	30.852	30.852	5	V	5.9	0	0	17.417	17.417	5	A	0.9	0	0	1.451	1.451	5	A	0.9	0	0	1.466	1.466	5	A	0.9	0	0	1.455	1.455	5	A	0.9	0	0	1.455	1.455	5
6	V	2.6	0	0	1.455	1.455	6	V	2.4	0	0	30.852	30.852	6	V	6.3	0	0	17.417	17.417	6	V	2.6	0	0	1.451	1.451	6	V	2.6	0	0	1.466	1.466	6	V	2.6	0	0	1.455	1.455	6	V	2.6	0	0	1.455	1.455	6
7	C	3.9	0	0	1.455	1.455	7	C	3.9	0	0	30.852	30.852	7	C	5.9	0	0	17.417	17.417	7	C	3.9	0	0	1.451	1.451	7	C	3.9	0	0	1.466	1.466	7	C	3.9	0	0	1.455	1.455	7	C	3.9	0	0	1.455	1.455	7
8	V	4.8	0	0	1.455	1.455	8	V	4.8	0	0	30.852	30.852	8	V	4.7	0	0	17.417	17.417	8	V	4.8	0	0	1.451	1.451	8	V	4.8	0	0	1.466	1.466	8	V	4.8	0	0	1.455	1.455	8	V	4.8	0	0	1.455	1.455	8
9	L	2.7	0.4	0	1.455	1.455	9	L	2.7	0.4	0	30.852	30.852	9	L	2.6	0.3	0	17.417	17.417	9	L	2.7	0.4	0	1.451	1.451	9	L	2.7	0.4	0	1.466	1.466	9	L	2.7	0.4	0	1.455	1.455	9	L	2.7	0.4	0	1.455	1.455	9
10	K	1.2	3	0	0	0	10	K	1.2	3	0	0.119	0.119	10	K	1.1	3	0	0	0	10	K	1.2	3	0	0	0	10	K	1.2	3	0	0	0	10	K	1.2	3	0	0	0	10	K	1.2	3	0	0	0	10
11	G	0.1	3	0	0	0	11	G	0.1	3	0	0	0	11	G	0.1	3	0	0	0	11	G	0.1	3	0	0	0	11	G	0.1	3	0	0	0	11	G	0.1	3	0	0	0	11	G	0.1	3	0	0	0	11
12	D	0	3	0	0	0	12	D	0	3	0	0	0	12	D	0	3	0	0	0	12	D	0	3	0	0	0	12	D	0	3	0	0	0	12	D	0	3	0	0	0	12	D	0	3	0	0	0	12
13	G	0	2.6	0	0	0	13	G	0	2.6	0	0	0	13	G	0	2.6	0	0	0	13	G	0	2.6	0	0	0	13	G	0	2.6	0	0	0	13	G	0	2.6	0	0	0	13	G	0	2.6	0	0	0	13
14	P	0	0	0	0	0	14	P	0	0	0	0	0	14	P	0	0	0	0	0	14	P	0	0	0	0	0	14	P	0	0	0	0	0	14	P	0	0	0	0	0	14	P	0	0	0	0	0	14
15	V	0.2	0.1	0	0.398	0.398	15	V	0.2	0.1	0	0.395	0.395	15	V	0.2	0.1	0	0.398	0.398	15	V	0.2	0.1	0	0.41	0.41	15	V	0.2	0.1	0	0.401	0.401	15	V	0.2	0.1	0	0.398	0.398	15	V	0.2	0.1	0	0.398	0.398	15
16	Q	0.2	0.1	0	0.398	0.398	16	Q	0.2	0.1	0	0.395	0.395	16	Q	0.2	0.1	0	0.398	0.398	16	Q	0.2	0.1	0	0.41	0.41	16	Q	0.2	0.1	0	0.401	0.401	16	Q	0.2	0.1	0	0.398	0.398	16	Q	0.2	0.1	0	0.398	0.398	16
17	G	0.3	0.1	0	0.534	0.534	17	G	0.3	0.1	0	0.53	0.53	17	G	0.3	0.1	0	0.534	0.534	17	G	0.3	0.1	0	0.545	0.545	17	G	0.3	0.1	0	0.538	0.538	17	G	0.3	0.1	0	0.534	0.534	17	G	0.3	0.1	0	0.534	0.534	17
18	I	1.1	0.1	0	0.534	0.534	18	I	1.1	0.1	0	0.53	0.53	18	I	1.1	0.1	0	0.534	0.534	18	I	1.1	0.1	0	0.545	0.545	18	I	1.1	0.1	0	0.538	0.538	18	I	1.1	0.1	0	0.534	0.534	18	I	1.1	0.1	0	0.534	0.534	18
19	I	5.7	0.1	0	0.534	0.534	19	I	5.7	0.1	0	0.53	0.53	19	I	5.7	0.1	0	0.534	0.534	19	I	5.7	0.1	0	0.545	0.545	19	I	5.7	0.1	0	0.538	0.538	19	I	5.7	0.1	0	0.534	0.534	19	I	5.7	0.1	0	0.534	0.534	19
20	N	8	0.1	0.263	0.137	0.137	20	N	8	0.1	0.263	0.136	0.136	20	N	8	0.1	0.263	0.137	0.137	20	N	8	0.1	0.127	0.135	0.135	20	N	8	0.1	0.263	0.138	0.138	20	N	8	0.1	0.263	0.137	0.137	20	N	8	0.1	0.263	0.137	0.137	20
21	F	8.1	0.1	0.263	0.137	0.137	21	F	8.1	0.1	0.263	0.136	0.136	21	F	8.1	0.1	0.263	0.137	0.137	21	F	8.1	0.1	0.127	0.135	0.135	21	F	8.1	0.1	0.263	0.138	0.138	21	F	8.1	0.1	0.263	0.137	0.137	21	F	8.1	0.1	0.263	0.137	0.137	21
22	E	4	0.1	0.37	0	0	22	E	4	0.1	0.37	0	0	22	E	4	0.1	0.37	0	0	22	E	4	0.1	0.127	0	0	22	E	4	0.1	0.37	0	0	22	E	4	0.1	0.37	0	0	22	E	4	0.1	0.37	0	0	22
23	Q	1.7	0.1	0.37	0	0	23	Q	1.7	0.1	0.37	0	0	23	Q	1.7	0.1	0.37	0	0	23	Q	1.7	0.1	0.127	0	0	23	Q	1.7	0.1	0.37	0	0	23	Q	1.7	0.1	0.37	0	0	23	Q	1.7	0.1	0.37	0	0	23
24	K	0.8	0.3	0.37	0	0	24	K	0.8	0.3	0.37	0	0	24	K	0.8	0.3	0.37	0	0	24	K	0.8	0.3	0.127	0	0	24	K	0.8	0.3	0.37	0	0	24	K	0.8	0.3	0.37	0	0	24	K	0.8	0.3	0.37	0	0	24
25	E	0.5	0.6	0.37	0	0	25	E	0.5	0.6	0.37	0	0	25	E	0.5	0.6	0.37	0	0	25	E	0.5	0.6	0.127	0	0	25	E	0.5	0.6	0.37	0	0	25	E	0.5	0.6	0.37	0	0	25	E	0.5	0.6	0.37	0	0	25
26	S	0.1	0.6	0.37	0	0	26	S	0.1	0.6	0.37	0	0	26	S	0.1	0.6	0.37	0	0	26	S	0.1	0.6	0.127	0	0	26	S	0.1	0.6	0.37	0	0	26	S	0.1	0.6	0.37	0	0	26	S	0.1	0.6	0.37	0	0	26
27	N	0	0.5	0.37	0	0	27	N	0	0.5	0.37	0	0	27	N	0	0.5	0.37	0	0	27	N	0	0.6	0.127	0	0	27	N	0	0.5	0.37	0	0	27	N	0	0.5	0.37	0	0	27	N	0	0.5	0.37	0	0	27
28	G	0	0.4	0.11	0	0	28	G	0	0.4	0.11	0	0	28	G	0	0.4	0.11	0	0	28	G	0	0.4	0	0	0	28	G	0	0.4	0.11	0	0	28	G	0	0.4	0.11	0	0	28	G	0	0.4	0.11	0	0	28
29	P	0	0	0	0	0	29	P	0	0	0	0	0	29	P	0	0	0	0	0	29	P	0	0	0	0	0	29	P	0	0	0	0	0	29	P	0	0	0	0	0	29	P	0	0	0	0	0	29
30	V	15.4	0	0	0	0	30	V	15.4	0	0	0	0	30	V	15.4	0	0	0	0	30	V	10.5	0	0	0	0	30	V	15.4	0	0	0	0	30	V	15.4	0	0	0	0	30	V	15.4	0	0	0	0	30
31	K	16	0	0	0	0	31	K	16	0	0	0	0	31	K	16	0	0	0	0	31	K	10.5	0	0	0	0	31	K	16	0	0	0	0	31	K	16	0	0	0	0	31	K	16	0	0	0	0	31
32	V	16.6	0	0	0	0	32	V	16.6	0	0	0	0	32	V	16.6	0	0	0	0	32	V	10.5	0	0	0	0	32	V	16.6	0	0	0	0	32	V	16.6	0	0	0	0	32	V	16.6	0	0	0	0	32
33	W	1.5	0.3	0	0	0	33	W	1.5	0.3	0	0	0	33	W	1.5	0.3	0	0	0								33	W	1.5	0.3	0	0	0	33	W	1.5	0.3	0	0	0	33	W	1.5	0.3	0	0	0	33
34	G	0.7	0.3	0	0	0	34	G	0.7	0.3	0	0	0	34	G	0.7	0.3	0	0	0								34	G	0.7	0.3	0	0	0	34	G	0.7	0.3	0	0	0	34	G	0.7	0.3	0	0	0	34
35	S	0.9	0.3	0	0	0	35	S	0.9	0.3	0	0	0	35	S	0.9	0.3	0	0	0								35	S	0.9	0.3	0	0	0	35	S	0.9	0.3	0	0	0	35	S	0.9	0.3	0	0	0	35
36	I	1.9	0.6	0	0	0	36	I	1.9	0.6	0	0	0	36	I	1.9	0.6	0	0	0								36	I	2.9	0.3	0	0	0	36	I	1.9	0.6	0	0	0	36	I	1.9	0.6	0	0	0	36
37	K	1.9	0.4	0	0	0	37	K	1.9	0.4	0	0	0	37	K	1.9	0.4	0	0	0								37	K	3	0	0	0	0	37	K	1.9	0.4	0	0	0	37	K	1.9	0.4	0	0	0	37
38	G	1.1	0.4	0	0	0	38	G	1.1	0.4	0	0	0	38	G	1.1	0.4	0	0	0								38	R	2.9	0	0	0	0	38	G	1.1	0.4	0	0	0	38	G	1.1	0.4	0	0	0	38
39	L	0.1	0.4	0	0	0	39	L	0.1	0.4	0	0	0	39	L	0.1	0.4	0	0	0								39	L	0.9	0.1	0	0	0	39	L	0.1	0.4	0	0	0	39	L	0.1	0.4	0	0	0	39
40	T	0.1	0.4	0	0	0	40	T	0.1	0.4	0	0	0	40	T	0.1	0.4	0	0	0								40	T	0.7	0.3	0	0	0	40	T	0.3	0.2	0	0	0	40	T	0.1	0.4	0	0	0	40
41	E	0	0.4	0	0	0	41	E	0	0.4	0	0	0	41	E	0	0.4	0	0	0								41	E	0	0.4	0	0	0	41	E	0.3	0.2	0	0	0	41	E	0	0.4	0	0	0	41
42	G	0	0.5	0	0	0	42	G	0	0.5	0	0	0	42	G	0	0.5	0	0	0								42	G	0	0.5	0	0	0	42	S	0.9	0.3	0	0	0	42	G	0	0.5	0	0	0	42
43	L	0.2	0.8	0	0	0	43	L	0.2	0.8	0	0	0	43	L	0.2	0.8	0	0	0								43	L	0.2	0.8	0	0	0	43	L	0.8	0.7	0	0	0	43	L	0.2	0.8	0	0	0	43
44	H	0.2	0.6	0	0	0	44	H	0.2	0.6	0	0	0	44	H	0.2	0.6	0	0	0								44	H	0.2	0.6	0	0	0	44	H	0.8	0.5	0	0	0	44	H	0.2	0.6	0	0	0	44
45	G	0.3	0.5	0	0	0	45	G	0.3	0.5	0	0	0	45	G	0.3	0.5	0	0	0								45	G	0.3	0.5	0	0	0	45	G	0.3	0.5	0	0	0	45	G	0.3	0.5	0	0	0	45
46	F	2.6	0.4	0	0	0	46	F	2.6	0.4	0	0	0	46	F	2.6	0.4	0	0	0								46	F	2.6	0.4	0	0	0	46	F	2.6	0.4	0	0	0	46	F	2.6	0.4	0	0	0	46
47	H	4.1	0	0	0	0	47	H	4.1	0	0	0	0	47	H	4.1	0	0	0	0								47	H	4.1	0	0	0	0	47	H	4.1	0	0	0	0	47	H	4.1	0	0	0	0	47
48	V	5.3	0	0	0	0	48	V	5.3	0	0	0	0	48	V	5.3	0	0	0	0								48	V	5.3	0	0	0	0	48	V	5.3	0	0	0	0	48	V	5.3	0	0	0	0	48
49	H	3.4	0.2	0	0	0	49	H	3.4	0.2	0	0	0	49	H	3.4	0.2	0	0	0								49	H	3.4	0.2	0	0	0	49	H	3.4	0.2	0	0	0	49	H	3.4	0.2	0	0	0	49
50	E	1.8	0.2	0	0	0	50	E	1.8	0.2	0	0	0	50	E	1.8	0.2	0	0	0								50	E	1.8	0.2	0	0	0	50	E	1.8	0.2	0	0	0	50	E	1.8	0.2	0	0	0	50
51	F	0.6	5.2	0	0	0	51	F	0.6	5.2	0	0	0	51	F	0.6	5.2	0	0	0								51	F	0.6	5.2	0	0	0	51	F	0.6	5.2	0	0	0	51	F	0.6	5.2	0	0	0	51
52	G	0.1	5.3	0.288	0	0	52	G	0.1	5.3	0.288	0	0	52	G	0.1	5.3	0.288	0	0								52	G	0.1	5.3	0.288	0	0	52	G	0.1	5.3	0.288	0	0	52	G	0.1	5.3	0.288	0	0	52
53	D	0.1	5.2	0.288	0	0	53	D	0.1	5.2	0.288	0	0	53	D	0.1	5.2	0.288	0	0								53	D	0.1	5.2	0.288	0	0	53	D	0.1	5.2	0.288	0	0	53	D	0.1	5.2	0.288	0	0	53
54	N	0.1	5.2	0.288	0	0	54	N	0.1	5.2	0.288	0	0	54	N	0.1	5.2	0.288	0	0								54	N	0.1	5.2	0.288	0	0	54	N	0.1	5.2	0.288	0	0	54	N	0.1	5.2	0.288	0	0	54
55	T	0.2	1	0.288	0	0	55	T	0.2	1	0.288	0	0	55	T	0.2	1	0.288	0	0								55	T	0.2	1	0.288	0	0	55	T	0.2	1	0.288	0	0	55	T	0.2	1	0.288	0	0	55
56	A	0.2	1.5	0.288	0	0	56	A	0.2	1.5	0.288	0	0	56	A	0.2	1.5	0.288	0	0								56	A	0.2	1.5	0.288	0	0	56	A	0.2	1.5	0.288	0	0	56	A	0.2	1.5	0.288	0	0	56
57	G	0.2	1.5	0.288	0	0	57	G	0.2	1.5	0.288	0	0	57	G	0.2	1.5	0.288	0	0								57	G	0.2	1.5	0.288	0	0	57	G	0.2	1.5	0.288	0	0	57	G	0.2	1.5	0.288	0	0	57
58	C	1.5	1.5	0	0	0	58	C	1.5	1.5	0	0	0	58	C	1.5	1.5	0	0	0								58	C	1.5	1.5	0	0	0	58	C	1.5	1.5	0	0	0	58	C	1.5	1.5	0	0	0	58
59	T	1.9	0.9	0	0	0	59	T	1.9	0.9	0	0	0	59	T	1.9	0.9	0	0	0								59	T	1.9	0.9	0	0	0	59	T	1.9	0.9	0	0	0	59	T	1.9	0.9	0	0	0	59
60	S	1.9	0.2	0	0	0	60	S	1.9	0.2	0	0	0	60	S	1.9	0.2	0	0	0								60	S	1.9	0.2	0	0	0	60	S	1.9	0.2	0	0	0	60	S	1.9	0.2	0	0	0	60
61	A	0.5	0.3	0	0	0	61	A	0.5	0.3	0	0	0	61	A	0.5	0.3	0	0	0								61	A	0.5	0.3	0	0	0	61	A	0.5	0.3	0	0	0	61	A	0.5	0.3	0	0	0	61
62	G	0.1	0.5	0	0	0	62	G	0.1	0.5	0	0	0	62	G	0.1	0.5	0	0	0								62	G	0.1	0.5	0	0	0	62	G	0.1	0.5	0	0	0	62	G	0.1	0.5	0	0	0	62
63	P	0	0.4	0	0	0	63	P	0	0.4	0	0	0	63	P	0	0.4	0	0	0								63	P	0	0.4	0	0	0	63	P	0	0.4	0	0	0	63	P	0	0.4	0	0	0	63
64	H	4.8	0.4	0	0	0	64	H	4.8	0.4	0	0	0	64	H	4.8	0.4	0	0	0								64	H	4.8	0.4	0	0	0	64	H	4.8	0.4	0	0	0	64	H	4.8	0.4	0	0	0	64
65	F	5	0.4	0	0	0	65	F	5	0.4	0	0	0	65	F	5	0.4	0	0	0								65	F	5	0.4	0	0	0	65	F	5	0.4	0	0	0	65	F	5	0.4	0	0	0	65
66	N	5	0.3	1.008	0	0	66	N	5	0.3	1.008	0	0	66	N	5	0.3	1.008	0	0								66	N	5	0.3	1.008	0	0	66	N	5	0.3	1.008	0	0	66	N	5	0.3	1.01	0	0	66
67	P	0.2	0.3	1.008	0	0	67	P	0.2	0.3	1.008	0	0	67	P	0.2	0.3	1.008	0	0								67	P	0.2	0.3	1.008	0	0	67	P	0.2	0.3	1.008	0	0	67	P	0.2	0.3	1.01	0	0	67
68	L	0.1	0.3	1.008	0	0	68	L	0.1	0.3	1.008	0	0	68	L	0.1	0.3	1.008	0	0								68	L	0.1	0.3	1.008	0	0	68	L	0.1	0.3	1.008	0	0	68	L	0.1	0.3	1.01	0	0	68
69	S	0.2	0.4	1.008	0	0	69	S	0.2	0.4	1.008	0	0	69	S	0.2	0.4	1.008	0	0								69	S	0.2	0.4	1.008	0	0	69	S	0.2	0.4	1.008	0	0	69	S	0.2	0.4	1.01	0	0	69
70	R	0.4	0.3	1.008	0	0	70	R	0.4	0.3	1.008	0	0	70	R	0.4	0.3	1.008	0	0								70	R	0.4	0.3	1.008	0	0	70	R	0.4	0.3	1.008	0	0	70	R	0.4	0.2	1.01	0	0	70
71	K	0.3	0.5	1.008	0	0	71	K	0.3	0.5	1.008	0	0	71	K	0.3	0.5	1.008	0	0								71	K	0.3	0.5	1.008	0	0	71	K	0.3	0.5	1.008	0	0	71	K	0.3	0.3	1.01	0	0	71
72	H	0.2	0.5	0.132	0	0	72	H	0.2	0.5	0.132	0	0	72	H	0.2	0.5	0.132	0	0								72	H	0.2	0.5	0.132	0	0	72	H	0.2	0.5	0.132	0	0	72	H	0.2	0.2	0.132	0	0	72
73	G	0.1	0.4	0	0	0	73	G	0.1	0.4	0	0	0	73	G	0.1	0.4	0	0	0								73	G	0.1	0.4	0	0	0	73	G	0.1	0.4	0	0	0	73	S	0.1	0.2	0	0	0	73
74	G	0	0.6	0	0	0	74	G	0	0.6	0	0	0	74	G	0	0.6	0	0	0								74	G	0	0.6	0	0	0	74	G	0	0.6	0	0	0	74	G	0	0.5	0	0	0	74
75	P	0	0.7	0	0	0	75	P	0	0.7	0	0	0	75	P	0	0.7	0	0	0								75	P	0	0.7	0	0	0	75	P	0	0.7	0	0	0	75	P	0	0.8	0	0	0	75
76	K	0	0.7	0.12	0	0	76	K	0	0.7	0.12	0	0	76	K	0	0.7	0.12	0	0								76	K	0	0.7	0.12	0	0	76	K	0	0.7	0.12	0	0	76	K	0	0.8	0.12	0	0	76
77	D	0.1	0.9	0.12	0	0	77	D	0.1	0.9	0.12	0	0	77	D	0.1	0.9	0.12	0	0								77	D	0.1	0.9	0.12	0	0	77	D	0.1	0.9	0.12	0	0	77	D	0.1	0.9	0.12	0	0	77
78	E	0.1	0.6	0.12	0	0	78	E	0.1	0.6	0.12	0	0	78	E	0.1	0.6	0.12	0	0								78	E	0.1	0.6	0.12	0	0	78	E	0.1	0.6	0.12	0	0	78	E	0.1	0.6	0.12	0	0	78
79	E	1.2	0.3	0.12	0	0	79	E	1.2	0.3	0.12	0	0	79	E	1.2	0.3	0.12	0	0								79	E	1.2	0.3	0.12	0	0	79	E	1.2	0.3	0.12	0	0	79	E	1.2	0.3	0.12	0	0	79
80	R	2	0.3	0.12	0	0	80	R	2	0.3	0.12	0	0	80	R	2	0.3	0.12	0	0								80	R	2	0.3	0.12	0	0	80	R	2	0.3	0.12	0	0	80	R	2	0.3	0.12	0	0	80
81	H	2.3	0.4	0.12	0	0	81	H	2.3	0.4	0.12	0	0	81	H	2.3	0.4	0.12	0	0								81	H	2.3	0.4	0.12	0	0	81	H	2.3	0.4	0.12	0	0	81	H	2.3	0.4	0.12	0	0	81
82	V	1.2	1.7	0	0	0	82	V	1.2	1.7	0	0	0	82	V	1.2	1.7	0	0	0								82	V	1.2	1.7	0	0	0	82	V	1.2	1.7	0	0	0	82	V	1.2	1.7	0	0	0	82
83	G	0.4	1.8	0	0	0	83	G	0.4	1.8	0	0	0	83	G	0.4	1.8	0	0	0								83	G	0.4	1.8	0	0	0	83	G	0.4	1.8	0	0	0	83	G	0.4	1.8	0	0	0	83
84	D	0	2	0	0	0	84	D	0	2	0	0	0	84	D	0	2	0	0	0								84	D	0	2	0	0	0	84	D	0	2	0	0	0	84	D	0	2	0	0	0	84
85	L	0	1.9	0	0	0	85	L	0	1.9	0	0	0	85	L	0	1.9	0	0	0								85	L	0	1.9	0	0	0	85	L	0	1.9	0	0	0	85	L	0	1.9	0	0	0	85
86	G	0	0.5	0.181	0	0	86	G	0	0.5	0.181	0	0	86	G	0	0.5	0.181	0	0								86	G	0	0.5	0.181	0	0	86	G	0	0.5	0.181	0	0	86	G	0	0.5	0.181	0	0	86
87	N	1.8	0.4	0.181	0	0	87	N	1.8	0.4	0.181	0	0	87	N	1.8	0.4	0.181	0	0								87	N	1.8	0.4	0.181	0	0	87	N	1.8	0.4	0.181	0	0	87	N	1.8	0.4	0.181	0	0	87
88	V	4.5	0.3	0.181	0	0	88	V	4.5	0.3	0.181	0	0	88	V	4.5	0.3	0.181	0	0								88	V	4.5	0.3	0.181	0	0	88	V	4.5	0.3	0.181	0	0	88	V	4.5	0.3	0.181	0	0	88
89	T	4.6	0.4	0.181	0	0	89	T	4.6	0.4	0.181	0	0	89	T	4.6	0.4	0.181	0	0								89	T	4.6	0.4	0.181	0	0	89	T	4.6	0.4	0.181	0	0	89	T	4.6	0.4	0.181	0	0	89
90	A	2.9	0.4	0.181	0	0	90	A	2.9	0.4	0.181	0	0	90	A	2.9	0.4	0.181	0	0								90	A	2.9	0.4	0.181	0	0	90	A	2.9	0.4	0.181	0	0	90	A	2.9	0.4	0.181	0	0	90
91	D	0.2	10.7	0.181	0	0	91	D	0.2	10.7	0.181	0	0	91	D	0.2	10.7	0.181	0	0								91	D	0.2	10.7	0.181	0	0	91	D	0.2	10.7	0.181	0	0	91	D	0.2	10.7	0.181	0	0	91
92	K	0	11.4	0	0	0	92	K	0	11.4	0	0	0	92	K	0	11.4	0	0	0								92	K	0	11.4	0	0	0	92	K	0	11.4	0	0	0	92	K	0	11.4	0	0	0	92
93	D	0	11	0	0	0	93	D	0	11	0	0	0	93	D	0	11	0	0	0								93	D	0	11	0	0	0	93	D	0	11	0	0	0	93	D	0	11	0	0	0	93
94	G	0.2	11	0	0	0	94	G	0.2	11	0	0	0	94	G	0.2	11	0	0	0								94	G	0.2	11	0	0	0	94	G	0.2	11	0	0	0	94	G	0.2	11	0	0	0	94
95	V	0.7	0.9	0	0	0	95	V	0.7	0.9	0	0	0	95	V	0.7	0.9	0	0	0								95	V	0.7	0.9	0	0	0	95	V	0.7	0.9	0	0	0	95	V	0.7	0.9	0	0	0	95
96	A	0.8	0.1	0	0	0	96	A	0.8	0.1	0	0	0	96	A	0.8	0.1	0	0	0								96	A	0.8	0.1	0	0	0	96	A	0.8	0.1	0	0	0	96	A	0.8	0.1	0	0	0	96
97	D	1.4	0.2	0	0	0	97	D	1.4	0.2	0	0	0	97	D	1.4	0.2	0	0	0								97	D	1.4	0.2	0	0	0	97	D	1.4	0.2	0	0	0	97	D	1.4	0.2	0	0	0	97
98	V	4.4	0.2	0	0	0	98	V	4.4	0.2	0	0	0	98	V	4.4	0.2	0	0	0								98	V	4.4	0.2	0	0	0	98	V	4.4	0.2	0	0	0	98	V	4.4	0.2	0	0	0	98
99	S	6	0.1	0	0	0	99	S	6	0.1	0	0	0	99	S	6	0.1	0	0	0								99	S	6	0.1	0	0	0	99	S	6	0.1	0	0	0	99	S	6	0.1	0	0	0	99
100	I	5.3	0.2	0	0	0	100	I	5.3	0.2	0	0	0	100	I	5.3	0.2	0	0	0								100	I	5.3	0.2	0	0	0	100	I	5.3	0.2	0	0	0	100	I	5.3	0.2	0	0	0	100
101	E	1.9	0.2	0	0	0	101	E	1.9	0.2	0	0	0	101	E	1.9	0.2	0	0	0								101	E	1.9	0.2	0	0	0	101	E	1.9	0.2	0	0	0	101	E	1.9	0.2	0	0	0	101
102	D	0.3	0.2	0	0	0	102	D	0.3	0.2	0	0	0	102	D	0.3	0.2	0	0	0								102	D	0.3	0.2	0	0	0	102	D	0.3	0.2	0	0	0	102	D	0.3	0.2	0	0	0	102
103	S	1.2	0.2	0.099	0	0	103	S	1.2	0.2	0.099	0	0	103	S	1.2	0.2	0.099	0	0								103	S	1.2	0.2	0.099	0	0	103	S	1.2	0.2	0.099	0	0	103	S	1.2	0.2	0.099	0	0	103
104	V	5.1	0	0.099	0	0	104	V	5.1	0	0.099	0	0	104	V	5.1	0	0.099	0	0								104	V	5.1	0	0.099	0	0	104	V	5.1	0	0.099	0	0	104	V	5.1	0	0.099	0	0	104
105	I	8.5	0	0.099	0	0	105	I	8.5	0	0.099	0	0	105	I	8.5	0	0.099	0	0								105	I	8.5	0	0.099	0	0	105	I	8.5	0	0.099	0	0	105	I	8.5	0	0.099	0	0	105
106	S	12.4	1	0.099	0	0	106	S	12.4	1	0.099	0	0	106	S	12.4	1	0.099	0	0								106	S	12.4	1	0.099	0	0	106	S	12.4	1	0.099	0	0	106	S	12.4	1	0.099	0	0	106
107	L	8.7	1.2	0.099	0	0	107	L	8.7	1.2	0.099	0	0	107	L	8.7	1.2	0.099	0	0								107	L	8.7	1.2	0.099	0	0	107	L	8.7	1.2	0.099	0	0	107	L	8.7	1.2	0.099	0	0	107
108	S	5.5	3.8	0.099	0	0	108	S	5.5	3.8	0.099	0	0	108	S	5.5	3.8	0.099	0	0								108	S	5.5	3.8	0.099	0	0	108	S	5.5	3.8	0.099	0	0	108	S	5.5	3.8	0.099	0	0	108
109	G	0.2	3.8	0	0	0	109	G	0.2	3.8	0	0	0	109	G	0.2	3.8	0	0	0								109	G	0.2	3.8	0	0	0	109	G	0.2	3.8	0	0	0	109	G	0.2	3.8	0	0	0	109
110	D	0.1	2.9	0	0	0	110	D	0.1	2.9	0	0	0	110	D	0.1	2.9	0	0	0								110	D	0.1	2.9	0	0	0	110	D	0.1	2.9	0	0	0	110	D	0.1	2.9	0	0	0	110
111	H	2.5	2.7	0	0	0	111	H	2.5	2.7	0	0	0	111	H	2.5	2.7	0	0	0								111	H	2.5	2.7	0	0	0	111	H	2.5	2.7	0	0	0	111	H	2.5	2.7	0	0	0	111
112	C	5.5	0.1	0	0	0	112	C	5.5	0.1	0	0	0	112	C	5.5	0.1	0	0	0								112	C	5.5	0.1	0	0	0	112	C	5.5	0.1	0	0	0	112	C	5.5	0.1	0	0	0	112
113	I	7.3	0	0	0	0	113	I	7.3	0	0	0	0	113	I	7.3	0	0	0	0								113	I	7.3	0	0	0	0	113	I	7.3	0	0	0	0	113	I	7.3	0	0	0	0	113
114	I	5	0.7	0	0	0	114	I	5	0.7	0	0	0	114	I	5	0.7	0	0	0								114	I	5	0.7	0	0	0	114	I	5	0.7	0	0	0	114	I	5	0.7	0	0	0	114
115	G	2	0.8	0	0	0	115	G	2	0.8	0	0	0	115	G	2	0.8	0	0	0								115	G	2	0.8	0	0	0	115	G	2	0.8	0	0	0	115	G	2	0.8	0	0	0	115
116	R	0.4	0.8	0	0	0	116	R	0.4	0.8	0	0	0	116	R	0.4	0.8	0	0	0								116	R	0.4	0.8	0	0	0	116	R	0.4	0.8	0	0	0	116	R	0.4	0.8	0	0	0	116
117	T	1.4	0.8	0	0	0	117	T	1.4	0.8	0	0	0	117	T	1.4	0.8	0	0	0								117	T	1.4	0.8	0	0	0	117	T	1.4	0.8	0	0	0	117	T	1.4	0.8	0	0	0	117
118	L	3.1	0.1	0	0	0	118	L	3.1	0.1	0	0	0	118	L	3.1	0.1	0	0	0								118	L	3.1	0.1	0	0	0	118	L	3.1	0.1	0	0	0	118	L	3.1	0.1	0	0	0	118
119	V	7.7	0	0	0	0	119	V	7.7	0	0	0	0	119	V	7.7	0	0	0	0								119	V	7.7	0	0	0	0	119	V	7.7	0	0	0	0	119	V	7.7	0	0	0	0	119
120	V	7.8	0	0	0	0	120	V	7.8	0	0	0	0	120	V	7.8	0	0	0	0								120	V	7.8	0	0	0	0	120	V	7.8	0	0	0	0	120	V	7.8	0	0	0	0	120
121	H	6.3	0.1	0	0	0	121	H	6.3	0.1	0	0	0	121	H	6.3	0.1	0	0	0								121	H	6.3	0.1	0	0	0	121	H	6.3	0.1	0	0	0	121	H	6.3	0.1	0	0	0	121
122	E	1.6	0.2	0	0	0	122	E	1.6	0.2	0	0	0	122	E	1.6	0.2	0	0	0								122	E	1.6	0.2	0	0	0	122	E	1.6	0.2	0	0	0	122	E	1.6	0.2	0	0	0	122
123	K	0.4	0.9	0.117	0	0	123	K	0.4	0.9	0.117	0	0	123	K	0.4	0.9	0.117	0	0								123	K	0.4	0.9	0.117	0	0	123	K	0.4	0.9	0.117	0	0	123	K	0.4	0.9	0.117	0	0	123
124	A	0.1	1.1	0.117	0	0	124	A	0.1	1.1	0.117	0	0	124	A	0.1	1.1	0.117	0	0								124	A	0.1	1.1	0.117	0	0	124	A	0.1	1.1	0.117	0	0	124	A	0.1	1.1	0.117	0	0	124
125	D	0.1	1.2	0.117	0	0	125	D	0.1	1.2	0.117	0	0	125	D	0.1	1.2	0.117	0	0								125	D	0.1	1.2	0.117	0	0	125	D	0.1	1.2	0.117	0	0	125	D	0.1	1.2	0.117	0	0	125
126	D	0	1.7	0.117	0	0	126	D	0	1.7	0.117	0	0	126	D	0	1.7	0.117	0	0								126	D	0	1.7	0.117	0	0	126	D	0	1.7	0.117	0	0	126	D	0	1.7	0.117	0	0	126
127	L	0	1.2	0.117	0	0	127	L	0	1.2	0.117	0	0	127	L	0	1.2	0.117	0	0								127	L	0	1.2	0.117	0	0	127	L	0	1.2	0.117	0	0	127	L	0	1.2	0.117	0	0	127
128	G	0	1.4	0.117	0	0	128	G	0	1.4	0.117	0	0	128	G	0	1.4	0.117	0	0								128	G	0	1.4	0.117	0	0	128	G	0	1.4	0.117	0	0	128	G	0	1.4	0.117	0	0	128
129	K	0	1.7	0.117	0	0	129	K	0	1.7	0.117	0	0	129	K	0	1.7	0.117	0	0								129	K	0	1.7	0.117	0	0	129	K	0	1.7	0.117	0	0	129	K	0	1.7	0.117	0	0	129
130	G	0	1.8	0	0	0	130	G	0	1.8	0	0	0	130	G	0	1.8	0	0	0								130	G	0	1.8	0	0	0	130	G	0	1.8	0	0	0	130	G	0	1.8	0	0	0	130
131	G	0	1.6	0	0	0	131	G	0	1.6	0	0	0	131	G	0	1.6	0	0	0								131	G	0	1.6	0	0	0	131	G	0	1.6	0	0	0	131	G	0	1.6	0	0	0	131
132	N	0	1.3	0.112	0	0	132	N	0	1.3	0.112	0	0	132	N	0	1.3	0.112	0	0								132	N	0	1.3	0.112	0	0	132	N	0	1.3	0.112	0	0	132	N	0	1.3	0.112	0	0	132
133	E	0	0.9	0.112	0	0	133	E	0	0.9	0.112	0	0	133	E	0	0.9	0.112	0	0								133	E	0	0.9	0.112	0	0	133	E	0	0.9	0.112	0	0	133	E	0	0.9	0.112	0	0	133
134	E	0.2	0.3	0.112	0	0	134	E	0.2	0.3	0.112	0	0	134	E	0.2	0.3	0.112	0	0								134	E	0.2	0.3	0.112	0	0	134	E	0.2	0.3	0.112	0	0	134	E	0.2	0.3	0.112	0	0	134
135	S	0.5	0.3	0.451	0	0	135	S	0.5	0.3	0.451	0	0	135	S	0.5	0.3	0.451	0	0								135	S	0.5	0.3	0.451	0	0	135	S	0.5	0.3	0.451	0	0	135	S	0.5	0.3	0.451	0	0	135
136	T	1.9	0.4	0.451	0	0	136	T	1.9	0.4	0.451	0	0	136	T	1.9	0.4	0.451	0	0								136	T	1.9	0.4	0.451	0	0	136	T	1.9	0.4	0.451	0	0	136	T	1.9	0.4	0.451	0	0	136
137	K	1.9	0.4	0.451	0	0	137	K	1.9	0.4	0.451	0	0	137	K	1.9	0.4	0.451	0	0								137	K	1.9	0.4	0.451	0	0	137	K	1.9	0.4	0.451	0	0	137	K	1.9	0.4	0.451	0	0	137
138	T	1.6	1.2	0.339	0	0	138	T	1.6	1.2	0.339	0	0	138	T	1.6	1.2	0.339	0	0								138	T	1.6	1.2	0.339	0	0	138	T	1.6	1.2	0.339	0	0	138	T	1.6	1.2	0.339	0	0	138
139	G	0.1	1.2	0.339	0	0	139	G	0.1	1.2	0.339	0	0	139	G	0.1	1.2	0.339	0	0								139	G	0.1	1.2	0.339	0	0	139	G	0.1	1.2	0.339	0	0	139	G	0.1	1.2	0.339	0	0	139
140	N	0	2.1	0.632	0	0	140	N	0	2.1	0.632	0	0	140	N	0	2.1	0.632	0	0								140	N	0	2.1	0.632	0	0	140	N	0	2.1	0.632	0	0	140	N	0	2.1	0.632	0	0	140
141	A	0	2.4	0.293	0	0	141	A	0	2.4	0.293	0	0	141	A	0	2.4	0.293	0	0								141	A	0	2.4	0.293	0	0	141	A	0	2.4	0.293	0	0	141	A	0	2.4	0.293	0	0	141
142	G	0	1.6	0.545	0	0	142	G	0	1.6	0.545	0	0	142	G	0	1.6	0.545	0	0								142	G	0	1.6	0.545	0	0	142	G	0	1.6	0.545	0	0	142	G	0	1.6	0.545	0	0	142
143	S	0.1	1.7	0.545	0	0	143	S	0.1	1.7	0.545	0	0	143	S	0.1	1.7	0.545	0	0								143	S	0.1	1.7	0.545	0	0	143	S	0.1	1.7	0.545	0	0	143	S	0.1	1.7	0.545	0	0	143
144	R	0.2	0.5	0.545	0	0	144	R	0.2	0.5	0.545	0	0	144	R	0.2	0.5	0.545	0	0								144	R	0.2	0.5	0.545	0	0	144	R	0.2	0.5	0.545	0	0	144	R	0.2	0.5	0.545	0	0	144
145	L	0.5	0.3	0.545	10.522	10.522	145	L	0.5	0.3	0.545	10.456	10.456	145	L	0.5	0.3	0.545	10.522	10.522								145	L	0.5	0.3	0.545	10.589	10.589	145	L	0.5	0.3	0.545	10.522	10.522	145	L	0.5	0.3	0.545	10.522	10.522	145
146	A	0.5	0.2	0.545	12.312	12.312	146	A	0.5	0.2	0.545	12.234	12.234	146	A	0.5	0.2	0.545	12.312	12.312								146	A	0.5	0.2	0.545	12.39	12.39	146	A	0.5	0.2	0.545	12.312	12.312	146	A	0.5	0.2	0.545	12.312	12.312	146
147	C	0.5	0.1	0.545	12.461	12.461	147	C	0.5	0.1	0.545	12.383	12.383	147	C	0.5	0.1	0.545	12.461	12.461								147	C	0.5	0.1	0.545	12.541	12.541	147	C	0.5	0.1	0.545	12.461	12.461	147	C	0.5	0.1	0.545	12.461	12.461	147
148	G	0.3	0.1	0.277	13.162	13.162	148	G	0.3	0.1	0.277	13.079	13.079	148	G	0.3	0.1	0.277	13.162	13.162								148	G	0.3	0.1	0.277	13.246	13.246	148	G	0.3	0.1	0.277	13.162	13.162	148	G	0.3	0.1	0.277	13.162	13.162	148
149	V	1.2	0	0	18.446	18.446	149	V	1.2	0	0	18.33	18.33	149	V	1.2	0	0	18.446	18.446								149	V	1.2	0	0	18.562	18.562	149	V	1.2	0	0	18.446	18.446	149	V	1.2	0	0	18.446	18.446	149
150	I	1.4	0.1	0	18.446	18.446	150	I	1.4	0.1	0	18.33	18.33	150	I	1.4	0.1	0	18.446	18.446								150	I	1.4	0.1	0	18.562	18.562	150	I	1.4	0.1	0	18.446	18.446	150	I	1.4	0.1	0	18.446	18.446	150
151	G	1.8	0.1	0	18.12	18.12	151	G	1.8	0.1	0	18.006	18.006	151	G	1.8	0.1	0	18.12	18.12								151	G	1.8	0.1	0	18.234	18.234	151	G	1.8	0.1	0	18.12	18.12	151	G	1.8	0.1	0	18.12	18.12	151
152	I	1.7	0.1	0	18.12	18.12	152	I	1.7	0.1	0	18.006	18.006	152	I	1.7	0.1	0	18.12	18.12								152	I	1.7	0.1	0	18.234	18.234	152	I	1.7	0.1	0	18.12	18.12	152	I	1.7	0.1	0	18.12	18.12	152
153	A	1.4	0.1	0	14.048	14.048	153	A	1.4	0.1	0	13.96	13.96	153	A	1.4	0.1	0	14.048	14.048								153	A	1.4	0.1	0	14.136	14.136	153	A	1.4	0.1	0	14.048	14.048	153	A	1.4	0.1	0	14.048	14.048	153
154	Q	0.9	0	0	0	0	154	Q	0.9	0	0	0	0	154	Q	0.9	0	0	0	0								154	Q	0.9	0	0	0	0	154	Q	0.9	0	0	0	0	154	Q	0.9	0	0	0	0	154
[truncated: 62 more columns]
