# Supplementary material for: SOD1 mutations associated with amyotrophic lateral sclerosis analysis of variant severity
Source: Sci Rep. 2022 Jan 7;12:103. doi: 10.1038/s41598-021-03891-8 (PMC8742055; doi:10.1038/s41598-021-03891-8)
Supplement: Supplementary file 2 — Supplementary Information 2. [file 41598_2021_3891_MOESM2_ESM.xlsx]

## Sheet: Arkusz1
Stability calculations	YES
Dynamic mode	NO				Minimal score value	Maximal score value	Average score	Total score value
Distance of aggregation analysis:	10Å			REF SOD1	-3.714	0.3186	-0.9919	-303.5361
Enhance protein solubility	NO			K3E/REF	-3.7075	0.3208	-1.0015	-306.4534
				K3E/K3E	-3.7089	0.3205	-1.0031	-306.9385
				A4V/REF	-3.7072	0.319	-1.004	-307.2275
				A4V/A4V	-3.7072	0.319	-1.0038	-307.1636
				G37R/REF	-3.7535	0.3217	-1.0057	-307.7514
				G37R/G37R	-3.8432	0.3217	-1.0153	-310.6804
				G41S/REF	-3.7983	0.3271	-1.0083	-308.5394
				G41S/G41S	-3.7983	0.3271	-1.0145	-310.4522
				G72S/REF	-3.7075	0.2658	-1.0023	-306.714
				G72S/G72S	-3.7075	0.2716	-0.9929	-303.8212
				N86S/REF	-3.7075	0.319	-0.9997	-305.8963
				N86S/N86S	-3.7073	0.3294	-0.9962	-304.8415
				D90A/REF	-3.7075	0.319	-0.9914	-303.367
				D90A/D90A	-3.6053	0.319	-0.9784	-299.39
				G93C/REF	-3.7075	0.319	-1.0086	-308.6355
				G93C/G93C	-3.6293	0.319	-1.0129	-309.9619
				S105L/REF	-3.7075	0.3063	-1.0014	-306.4357
				S105L/S105L	-3.7075	0.3063	-0.9963	-304.882
				D109Y/REF	-3.7075	1.0757	-0.9738	-297.9885
				D109Y/D109Y	-3.7075	1.0757	-0.9439	-288.8318
				C111Y/REF	-3.7075	0.3248	-1.0	-306.0084
				C111Y/C111Y	-3.7089	0.3249	-0.9984	-305.5176
				N139D/REF	-3.7075	0.319	-1.0116	-309.5376
				N139D/N139D	-3.7075	0.319	-1.0088	-308.695
				L144S/REF	-3.7075	0.3217	-1.0097	-308.9599
				L144S/L144S	-3.7075	0.3217	-1.0176	-311.3849
			Ref/Ref		K3E/Ref		K3E/K3E		A4V/Ref		A4V/A4V		G37R/Ref		G37R/G37R		G41S/Ref		G41S/G41S		G72S/Ref		G72S/G72S		N86S/Ref		N86S/N86S		D90A/Ref		D90A/D90A		G93C/Ref		G93C/G93C		S105L/Ref		S105L/S105L		D109Y/Ref		D109Y/D109Y		C111Y/Ref		C111Y/C111Y		N139D/Ref
protein	chain	residue	residue_name	score	residue_name	score	residue_name	score	residue_name	score	residue_name	score	residue_name	score	residue_name	score	residue_name	score	residue_name	score	residue_name	score	residue_name	score	residue_name	score	residue_name	score	residue_name	score	residue_name	score	residue_name	score	residue_name	score	residue_name	score	residue_name	score	residue_name	score	residue_name	score	residue_name	score	residue_name	score	residue_name
folded	A	1	A	-1.6633	A	-1.6427	A	-1.6427	A	-1.6731	A	-1.6731	A	-1.6734	A	-1.6734	A	-1.672	A	-1.672	A	-1.672	A	-1.672	A	-1.672	A	-1.672	A	-1.672	A	-1.672	A	-1.672	A	-1.672	A	-1.6719	A	-1.6719	A	-1.672	A	-1.672	A	-1.672	A	-1.672	A
folded	A	2	T	-1.4283	T	-1.399	T	-1.399	T	-1.4562	T	-1.4562	T	-1.4564	T	-1.4564	T	-1.4548	T	-1.4548	T	-1.4548	T	-1.4548	T	-1.4548	T	-1.4548	T	-1.4548	T	-1.4548	T	-1.4548	T	-1.4548	T	-1.4358	T	-1.4358	T	-1.4548	T	-1.4551	T	-1.4545	T	-1.4756	T
folded	A	3	K	-1.5195	E	-1.444	E	-1.444	K	-1.549	K	-1.5491	K	-1.5625	K	-1.5625	K	-1.5676	K	-1.5676	K	-1.5676	K	-1.5676	K	-1.5676	K	-1.5676	K	-1.5676	K	-1.5676	K	-1.5676	K	-1.5676	K	-1.5675	K	-1.5675	K	-1.5676	K	-1.5681	K	-1.5671	K	-1.6028	K
folded	A	4	A	0	A	0	A	0	V	0	V	0	A	0	A	0	A	0	A	0	A	0	A	0	A	0	A	0	A	0	A	0	A	0	A	0	A	0	A	0	A	0	A	0	A	0	A	0	A
folded	A	5	V	0	V	0	V	0	V	0	V	0	V	0	V	0	V	0	V	0	V	0	V	0	V	0	V	0	V	0	V	0	V	0	V	0	V	0	V	0	V	0	V	0	V	0	V	0	V
folded	A	6	C	0	C	0	C	0	C	0	C	0	C	0	C	0	C	0	C	0	C	0	C	0	C	0	C	0	C	0	C	0	C	0	C	0	C	0	C	0	C	0	C	0	C	0	C	0	C
folded	A	7	V	-0.2923	V	-0.3193	V	-0.3193	V	-0.3143	V	-0.3143	V	-0.2179	V	-0.2179	V	-0.3141	V	-0.3141	V	-0.3141	V	-0.3141	V	-0.3141	V	-0.3141	V	-0.3141	V	-0.3141	V	-0.3141	V	-0.3141	V	-0.3141	V	-0.3141	V	-0.3141	V	-0.3141	V	-0.3141	V	-0.3141	V
folded	A	8	L	0	L	0	L	0	L	0	L	0	L	0	L	0	L	0	L	0	L	0	L	0	L	0	L	0	L	0	L	0	L	0	L	0	L	0	L	0	L	0	L	0	L	0	L	0	L
folded	A	9	K	-2.574	K	-2.5764	K	-2.5764	K	-2.5761	K	-2.5761	K	-2.3999	K	-2.3999	K	-2.5761	K	-2.5761	K	-2.5761	K	-2.5761	K	-2.5761	K	-2.5761	K	-2.5761	K	-2.5761	K	-2.5761	K	-2.5761	K	-2.5761	K	-2.5761	K	-2.5761	K	-2.5761	K	-2.5761	K	-2.5761	K
folded	A	10	G	-2.4241	G	-2.4234	G	-2.4234	G	-2.4234	G	-2.4234	G	-2.3271	G	-2.3271	G	-2.4234	G	-2.4234	G	-2.4234	G	-2.4234	G	-2.4238	G	-2.4238	G	-2.4234	G	-2.4234	G	-2.4234	G	-2.4234	G	-2.4243	G	-2.4243	G	-2.4234	G	-2.4234	G	-2.4234	G	-2.4234	G
folded	A	11	D	-2.6569	D	-2.6565	D	-2.6565	D	-2.6565	D	-2.6565	D	-2.6069	D	-2.6069	D	-2.6565	D	-2.6565	D	-2.6565	D	-2.6565	D	-2.6568	D	-2.6568	D	-2.6565	D	-2.6565	D	-2.6565	D	-2.6565	D	-2.6571	D	-2.6571	D	-2.6565	D	-2.6565	D	-2.6565	D	-2.6565	D
folded	A	12	G	-1.9448	G	-1.9443	G	-1.9443	G	-1.9442	G	-1.9442	G	-2.1257	G	-2.1257	G	-1.9442	G	-1.9442	G	-1.9442	G	-1.9442	G	-1.9442	G	-1.9442	G	-1.9442	G	-1.9442	G	-1.9306	G	-1.9306	G	-1.9442	G	-1.9442	G	-1.9442	G	-1.9442	G	-1.9442	G	-1.9442	G
folded	A	13	P	-1.7987	P	-1.8074	P	-1.8074	P	-1.807	P	-1.807	P	-2.1796	P	-2.1796	P	-1.807	P	-1.807	P	-1.807	P	-1.807	P	-1.807	P	-1.807	P	-1.821	P	-1.821	P	-1.7823	P	-1.7823	P	-1.807	P	-1.807	P	-1.807	P	-1.807	P	-1.807	P	-1.807	P
folded	A	14	V	0	V	0	V	0	V	0	V	0	V	0	V	0	V	0	V	0	V	0	V	0	V	0	V	0	V	0	V	0	V	0	V	0	V	0	V	0	V	0	V	0	V	0	V	0	V
folded	A	15	Q	-2.5509	Q	-2.5677	Q	-2.5677	Q	-2.5672	Q	-2.5672	Q	-2.3512	Q	-2.3512	Q	-2.567	Q	-2.567	Q	-2.5672	Q	-2.5672	Q	-2.5672	Q	-2.5672	Q	-2.5853	Q	-2.5853	Q	-2.5566	Q	-2.5566	Q	-2.5672	Q	-2.5672	Q	-2.5672	Q	-2.5672	Q	-2.5672	Q	-2.5672	Q
folded	A	16	G	-1.3125	G	-1.3274	G	-1.3274	G	-1.3271	G	-1.3271	G	-1.1953	G	-1.1953	G	-1.3267	G	-1.3267	G	-1.3271	G	-1.3271	G	-1.3271	G	-1.3271	G	-1.3413	G	-1.3413	G	-1.3241	G	-1.3241	G	-1.3271	G	-1.3271	G	-1.3271	G	-1.3271	G	-1.3271	G	-1.3271	G
folded	A	17	I	-0.0104	I	-0.0227	I	-0.0227	I	-0.0228	I	-0.0228	I	0.1217	I	0.1217	I	-0.0226	I	-0.0226	I	-0.023	I	-0.023	I	-0.023	I	-0.023	I	-0.0321	I	-0.0321	I	-0.0269	I	-0.0269	I	-0.023	I	-0.023	I	-0.023	I	-0.023	I	-0.023	I	-0.023	I
folded	A	18	I	0	I	0	I	0	I	0	I	0	I	0	I	0	I	0	I	0	I	0	I	0	I	0	I	0	I	0	I	0	I	0	I	0	I	0	I	0	I	0	I	0	I	0	I	0	I
folded	A	19	N	-0.531	N	-0.4888	N	-0.4888	N	-0.5218	N	-0.5218	N	-0.5106	N	-0.5106	N	-0.5209	N	-0.5209	N	-0.5211	N	-0.5211	N	-0.5211	N	-0.5211	N	-0.5213	N	-0.5213	N	-0.5211	N	-0.5211	N	-0.5211	N	-0.5211	N	-0.5211	N	-0.5211	N	-0.5211	N	-0.5211	N
folded	A	20	F	0	F	0	F	0	F	0	F	0	F	0	F	0	F	0	F	0	F	0	F	0	F	0	F	0	F	0	F	0	F	0	F	0	F	0	F	0	F	0	F	0	F	0	F	0	F
folded	A	21	E	-2.2076	E	-2.1037	E	-2.1037	E	-2.169	E	-2.169	E	-2.151	E	-2.151	E	-2.1674	E	-2.1674	E	-2.1674	E	-2.1674	E	-2.1674	E	-2.1674	E	-2.1674	E	-2.1674	E	-2.1674	E	-2.1674	E	-2.1464	E	-2.1464	E	-2.1674	E	-2.1674	E	-2.1674	E	-2.1674	E
folded	A	22	Q	0	Q	0	Q	0	Q	0	Q	0	Q	0	Q	0	Q	0	Q	0	Q	0	Q	0	Q	0	Q	0	Q	0	Q	0	Q	0	Q	0	Q	0	Q	0	Q	0	Q	0	Q	0	Q	0	Q
folded	A	23	K	-3.2419	K	-3.2056	K	-3.2056	K	-3.2307	K	-3.2307	K	-3.2227	K	-3.2227	K	-3.2301	K	-3.2301	K	-3.2301	K	-3.2301	K	-3.2301	K	-3.2301	K	-3.2301	K	-3.2301	K	-3.2301	K	-3.2301	K	-3.2296	K	-3.2296	K	-3.2301	K	-3.2301	K	-3.2301	K	-3.2301	K
folded	A	24	E	-3.1946	E	-3.19	E	-3.19	E	-3.1894	E	-3.1894	E	-3.19	E	-3.19	E	-3.1894	E	-3.1894	E	-3.1894	E	-3.1894	E	-3.1894	E	-3.1894	E	-3.1894	E	-3.1894	E	-3.1894	E	-3.1894	E	-3.1887	E	-3.1887	E	-3.1894	E	-3.1894	E	-3.1894	E	-3.1894	E
folded	A	25	S	-2.2091	S	-2.2122	S	-2.2122	S	-2.2123	S	-2.2123	S	-2.2122	S	-2.2122	S	-2.2123	S	-2.2123	S	-2.2123	S	-2.2123	S	-2.2123	S	-2.2123	S	-2.2123	S	-2.2123	S	-2.2123	S	-2.2123	S	-2.1868	S	-2.1868	S	-2.2123	S	-2.2123	S	-2.2123	S	-2.2123	S
folded	A	26	N	-2.2149	N	-2.2188	N	-2.2188	N	-2.2189	N	-2.2189	N	-2.2188	N	-2.2188	N	-2.2189	N	-2.2189	N	-2.219	N	-2.219	N	-2.2189	N	-2.2189	N	-2.2189	N	-2.2189	N	-2.2189	N	-2.2189	N	-2.1816	N	-2.1816	N	-2.2184	N	-2.2184	N	-2.219	N	-2.219	N
folded	A	27	G	-2.0577	G	-2.04	G	-2.04	G	-2.0461	G	-2.0461	G	-2.0393	G	-2.0393	G	-2.0461	G	-2.0461	G	-2.0461	G	-2.0461	G	-2.0461	G	-2.0461	G	-2.0461	G	-2.0461	G	-2.0461	G	-2.0461	G	-2.0218	G	-2.0218	G	-2.0461	G	-2.0461	G	-2.0461	G	-2.0461	G
folded	A	28	P	-1.9694	P	-1.9293	P	-1.9293	P	-1.9432	P	-1.9432	P	-1.9277	P	-1.9277	P	-1.9432	P	-1.9432	P	-1.9432	P	-1.9432	P	-1.9432	P	-1.9432	P	-1.9432	P	-1.9432	P	-1.9432	P	-1.9432	P	-1.9212	P	-1.9212	P	-1.9432	P	-1.9432	P	-1.9432	P	-1.9432	P
folded	A	29	V	0	V	0	V	0	V	0	V	0	V	0	V	0	V	0	V	0	V	0	V	0	V	0	V	0	V	0	V	0	V	0	V	0	V	0	V	0	V	0	V	0	V	0	V	0	V
folded	A	30	K	-2.5813	K	-2.4172	K	-2.4172	K	-2.4875	K	-2.4875	K	-2.4258	K	-2.4258	K	-2.4871	K	-2.4871	K	-2.4871	K	-2.4871	K	-2.4871	K	-2.4871	K	-2.4871	K	-2.4871	K	-2.4871	K	-2.4871	K	-2.4692	K	-2.4692	K	-2.4871	K	-2.4871	K	-2.4871	K	-2.4871	K
folded	A	31	V	0	V	0	V	0	V	0	V	0	V	0	V	0	V	0	V	0	V	0	V	0	V	0	V	0	V	0	V	0	V	0	V	0	V	0	V	0	V	0	V	0	V	0	V	0	V
folded	A	32	W	-0.7722	W	-0.7269	W	-0.7269	W	-0.7427	W	-0.7427	W	-0.7301	W	-0.7301	W	-0.7423	W	-0.7423	W	-0.7427	W	-0.7427	W	-0.7427	W	-0.7427	W	-0.7431	W	-0.7431	W	-0.7427	W	-0.7427	W	-0.7427	W	-0.7427	W	-0.7427	W	-0.7427	W	-0.7427	W	-0.7427	W
folded	A	33	G	-0.3722	G	-0.3691	G	-0.3691	G	-0.3703	G	-0.3703	G	-0.3717	G	-0.3717	G	-0.3694	G	-0.3694	G	-0.3703	G	-0.3703	G	-0.3703	G	-0.3703	G	-0.371	G	-0.371	G	-0.3703	G	-0.3703	G	-0.3703	G	-0.3703	G	-0.3703	G	-0.3703	G	-0.3703	G	-0.3703	G
folded	A	34	S	-1.15	S	-1.1594	S	-1.1594	S	-1.16	S	-1.16	S	-0.9922	S	-0.9922	S	-1.159	S	-1.159	S	-1.16	S	-1.16	S	-1.16	S	-1.16	S	-1.1658	S	-1.1658	S	-1.1673	S	-1.1673	S	-1.16	S	-1.16	S	-1.16	S	-1.16	S	-1.16	S	-1.16	S
folded	A	35	I	0	I	0	I	0	I	0	I	0	I	0	I	0	I	0	I	0	I	0	I	0	I	0	I	0	I	0	I	0	I	0	I	0	I	0	I	0	I	0	I	0	I	0	I	0	I
folded	A	36	K	-2.6305	K	-2.6774	K	-2.6774	K	-2.6768	K	-2.6768	K	-2.8825	K	-2.8825	K	-2.7281	K	-2.7281	K	-2.6768	K	-2.6768	K	-2.6768	K	-2.6768	K	-2.6082	K	-2.6082	K	-2.5885	K	-2.5885	K	-2.6768	K	-2.6768	K	-2.6768	K	-2.6768	K	-2.6768	K	-2.6768	K
folded	A	37	G	-1.8929	G	-1.9162	G	-1.9162	G	-1.915	G	-1.915	R	-3.2026	R	-3.2026	G	-1.8661	G	-1.8661	G	-1.915	G	-1.915	G	-1.915	G	-1.915	G	-1.9388	G	-1.9388	G	-1.756	G	-1.756	G	-1.915	G	-1.915	G	-1.915	G	-1.915	G	-1.915	G	-1.915	G
folded	A	38	L	0	L	0	L	0	L	0	L	0	L	0	L	0	L	0	L	0	L	0	L	0	L	0	L	0	L	0	L	0	L	0	L	0	L	0	L	0	L	0	L	0	L	0	L	0	L
folded	A	39	T	-2.1451	T	-2.1525	T	-2.1525	T	-2.1523	T	-2.1523	T	-2.4526	T	-2.4526	T	-2.1079	T	-2.1079	T	-2.1523	T	-2.1523	T	-2.1341	T	-2.1341	T	-1.9746	T	-1.9746	T	-2.0544	T	-2.0544	T	-2.1523	T	-2.1523	T	-2.1523	T	-2.1523	T	-2.1523	T	-2.1523	T
folded	A	40	E	-2.9651	E	-2.9598	E	-2.9598	E	-2.9597	E	-2.9597	E	-3.15	E	-3.15	E	-2.8346	E	-2.8346	E	-2.9597	E	-2.9597	E	-2.9357	E	-2.9357	E	-2.5764	E	-2.5764	E	-2.8684	E	-2.8684	E	-2.9597	E	-2.9597	E	-2.9597	E	-2.9597	E	-2.9597	E	-2.9597	E
folded	A	41	G	-1.1105	G	-1.1089	G	-1.1089	G	-1.1089	G	-1.1089	G	-1.1077	G	-1.1077	S	-1.2993	S	-1.2993	G	-1.1089	G	-1.1089	G	-1.0277	G	-1.0277	G	-0.8456	G	-0.8456	G	-1.0705	G	-1.0705	G	-1.1089	G	-1.1089	G	-1.1089	G	-1.1089	G	-1.1089	G	-1.1089	G
folded	A	42	L	0.0943	L	0.0944	L	0.0944	L	0.0944	L	0.0944	L	0.095	L	0.095	L	-0.2362	L	-0.2362	L	0.0944	L	0.0944	L	0.2849	L	0.2849	L	0.2249	L	0.2249	L	0.095	L	0.095	L	0.0944	L	0.0944	L	0.0944	L	0.0944	L	0.0944	L	0.0944	L
folded	A	43	H	0	H	0	H	0	H	0	H	0	H	0	H	0	H	0	H	0	H	0	H	0	H	0	H	0	H	0	H	0	H	0	H	0	H	0	H	0	H	0	H	0	H	0	H	0	H
folded	A	44	G	0	G	0	G	0	G	0	G	0	G	0	G	0	G	0	G	0	G	0	G	0	G	0	G	0	G	0	G	0	G	0	G	0	G	0	G	0	G	0	G	0	G	0	G	0	G
folded	A	45	F	0	F	0	F	0	F	0	F	0	F	0	F	0	F	0	F	0	F	0	F	0	F	0	F	0	F	0	F	0	F	0	F	0	F	0	F	0	F	0	F	0	F	0	F	0	F
folded	A	46	H	0	H	0	H	0	H	0	H	0	H	0	H	0	H	0	H	0	H	0	H	0	H	0	H	0	H	0	H	0	H	0	H	0	H	0	H	0	H	0	H	0	H	0	H	0	H
folded	A	47	V	0	V	0	V	0	V	0	V	0	V	0	V	0	V	0	V	0	V	0	V	0	V	0	V	0	V	0	V	0	V	0	V	0	V	0	V	0	V	0	V	0	V	0	V	0	V
folded	A	48	H	0	H	0	H	0	H	0	H	0	H	0	H	0	H	0	H	0	H	0	H	0	H	0	H	0	H	0	H	0	H	0	H	0	H	0	H	0	H	0	H	0	H	0	H	0	H
folded	A	49	E	-0.5433	E	-0.5401	E	-0.5437	E	-0.5401	E	-0.5517	E	-0.5401	E	-0.5401	E	-0.5366	E	-0.5366	E	-0.5401	E	-0.5401	E	-0.5396	E	-0.5396	E	-0.5401	E	-0.5401	E	-0.5401	E	-0.5401	E	-0.5397	E	-0.5397	E	-0.5304	E	-0.5304	E	-0.5014	E	-0.5009	E
folded	A	50	F	-0.3253	F	-0.3208	F	-0.3217	F	-0.3208	F	-0.3441	F	-0.3208	F	-0.3208	F	-0.3208	F	-0.3208	F	-0.3208	F	-0.3208	F	-0.32	F	-0.32	F	-0.3208	F	-0.3208	F	-0.3208	F	-0.3208	F	-0.3201	F	-0.3201	F	-0.318	F	-0.318	F	-0.286	F	-0.2871	F
folded	A	51	G	0	G	0	G	0	G	0	G	0	G	0	G	0	G	0	G	0	G	0	G	0	G	0	G	0	G	0	G	0	G	0	G	0	G	0	G	0	G	0	G	0	G	0	G	0	G
folded	A	52	D	-0.4722	D	-0.4661	D	-0.4877	D	-0.4661	D	-0.4815	D	-0.4661	D	-0.4734	D	-0.4661	D	-0.4661	D	-0.4661	D	-0.4661	D	-0.4656	D	-0.4656	D	-0.4661	D	-0.4661	D	-0.4661	D	-0.4661	D	-0.4657	D	-0.4657	D	-0.4642	D	-0.4642	D	-0.4565	D	-0.4575	D
folded	A	53	N	-0.3429	N	-0.3404	N	-0.3498	N	-0.3404	N	-0.3403	N	-0.3404	N	-0.3502	N	-0.3404	N	-0.3404	N	-0.3404	N	-0.3404	N	-0.3403	N	-0.3403	N	-0.3404	N	-0.3404	N	-0.3404	N	-0.3404	N	-0.3404	N	-0.3404	N	-0.3405	N	-0.3405	N	-0.34	N	-0.34	N
folded	A	54	T	-0.1077	T	-0.1061	T	-0.1124	T	-0.1061	T	-0.1061	T	-0.1064	T	-0.1167	T	-0.1061	T	-0.1061	T	-0.1061	T	-0.1061	T	-0.1061	T	-0.1061	T	-0.1061	T	-0.1061	T	-0.1061	T	-0.1061	T	-0.1061	T	-0.1061	T	-0.1061	T	-0.1061	T	-0.1061	T	-0.1061	T
folded	A	55	A	-0.1615	A	-0.1607	A	-0.1637	A	-0.1607	A	-0.1607	A	-0.1607	A	-0.1655	A	-0.1607	A	-0.1607	A	-0.1607	A	-0.1607	A	-0.1607	A	-0.1607	A	-0.1607	A	-0.1607	A	-0.1607	A	-0.1607	A	-0.1607	A	-0.1607	A	-0.1607	A	-0.1607	A	-0.1607	A	-0.1607	A
folded	A	56	G	-0.854	G	-0.853	G	-0.8563	G	-0.853	G	-0.853	G	-0.853	G	-0.8573	G	-0.853	G	-0.853	G	-0.853	G	-0.853	G	-0.8533	G	-0.8533	G	-0.853	G	-0.853	G	-0.853	G	-0.853	G	-0.8536	G	-0.8536	G	-0.853	G	-0.853	G	-0.853	G	-0.853	G
folded	A	57	C	-0.7289	C	-0.7278	C	-0.7303	C	-0.7278	C	-0.7277	C	-0.7278	C	-0.7278	C	-0.7278	C	-0.7278	C	-0.7278	C	-0.7278	C	-0.7284	C	-0.7284	C	-0.7278	C	-0.7278	C	-0.7278	C	-0.7278	C	-0.7291	C	-0.7291	C	-0.7279	C	-0.7279	C	-0.7275	C	-0.7275	C
folded	A	58	T	-0.3438	T	-0.3439	T	-0.3456	T	-0.3439	T	-0.3438	T	-0.3439	T	-0.3439	T	-0.3439	T	-0.3439	T	-0.3439	T	-0.3439	T	-0.3443	T	-0.3443	T	-0.3439	T	-0.3439	T	-0.3439	T	-0.3439	T	-0.3449	T	-0.3449	T	-0.344	T	-0.344	T	-0.3436	T	-0.3436	T
folded	A	59	S	-0.4513	S	-0.4496	S	-0.4533	S	-0.4496	S	-0.4495	S	-0.4496	S	-0.4496	S	-0.4496	S	-0.4496	S	-0.4496	S	-0.4496	S	-0.4495	S	-0.4495	S	-0.4496	S	-0.4496	S	-0.4496	S	-0.4496	S	-0.4496	S	-0.4496	S	-0.4503	S	-0.4503	S	-0.4501	S	-0.45	S
folded	A	60	A	0	A	0	A	0	A	0	A	0	A	0	A	0	A	0	A	0	A	0	A	0	A	0	A	0	A	0	A	0	A	0	A	0	A	0	A	0	A	0	A	0	A	0	A	0	A
folded	A	61	G	-0.5011	G	-0.5018	G	-0.5046	G	-0.5018	G	-0.5012	G	-0.5018	G	-0.5018	G	-0.5018	G	-0.5018	G	-0.5018	G	-0.5018	G	-0.5012	G	-0.5012	G	-0.5018	G	-0.5018	G	-0.5018	G	-0.5018	G	-0.5018	G	-0.5018	G	-0.5014	G	-0.5014	G	-0.4801	G	-0.4797	G
folded	A	62	P	-0.592	P	-0.595	P	-0.5975	P	-0.595	P	-0.5947	P	-0.595	P	-0.595	P	-0.5933	P	-0.5933	P	-0.595	P	-0.595	P	-0.5947	P	-0.5947	P	-0.595	P	-0.595	P	-0.595	P	-0.595	P	-0.595	P	-0.595	P	-0.5964	P	-0.5964	P	-0.5975	P	-0.5966	P
folded	A	63	H	0	H	0	H	0	H	0	H	0	H	0	H	0	H	0	H	0	H	0	H	0	H	0	H	0	H	0	H	0	H	0	H	0	H	0	H	0	H	0	H	0	H	0	H	0	H
folded	A	64	F	0	F	0	F	0	F	0	F	0	F	0	F	0	F	0	F	0	F	0	F	0	F	0	F	0	F	0	F	0	F	0	F	0	F	0	F	0	F	0	F	0	F	0	F	0	F
folded	A	65	N	-0.5384	N	-0.5474	N	-0.549	N	-0.5488	N	-0.5488	N	-0.5467	N	-0.5467	N	-0.5334	N	-0.5334	N	-0.5605	N	-0.5605	N	-0.5488	N	-0.5488	N	-0.5488	N	-0.5488	N	-0.5488	N	-0.5488	N	-0.5491	N	-0.5491	N	-0.5572	N	-0.5573	N	-0.5479	N	-0.5484	N
folded	A	66	P	-0.2239	P	-0.2337	P	-0.2349	P	-0.2346	P	-0.2346	P	-0.2332	P	-0.2332	P	-0.2197	P	-0.2197	P	-0.2598	P	-0.2598	P	-0.2346	P	-0.2346	P	-0.2346	P	-0.2346	P	-0.2346	P	-0.2346	P	-0.2359	P	-0.2359	P	0.2934	P	0.2932	P	-0.2335	P	-0.2329	P
folded	A	67	L	0.3186	L	0.3208	L	0.3205	L	0.319	L	0.319	L	0.3217	L	0.3217	L	0.3271	L	0.3271	L	0.2658	L	0.2658	L	0.319	L	0.319	L	0.319	L	0.319	L	0.319	L	0.319	L	0.3063	L	0.3063	L	0.5435	L	0.5434	L	0.3248	L	0.3249	L
folded	A	68	S	-0.4254	S	-0.4281	S	-0.4283	S	-0.431	S	-0.431	S	-0.4267	S	-0.4267	S	-0.4248	S	-0.4248	S	-0.4439	S	-0.4439	S	-0.431	S	-0.431	S	-0.431	S	-0.431	S	-0.431	S	-0.431	S	-0.4382	S	-0.4382	S	-0.4723	S	-0.4724	S	-0.428	S	-0.4281	S
folded	A	69	R	-1.7445	R	-1.8253	R	-1.8254	R	-1.835	R	-1.835	R	-1.7477	R	-1.7477	R	-1.8309	R	-1.8309	R	-1.8109	R	-1.8109	R	-1.835	R	-1.835	R	-1.835	R	-1.835	R	-1.835	R	-1.835	R	-1.8375	R	-1.8375	R	-1.8609	R	-1.861	R	-1.833	R	-1.8331	R
folded	A	70	K	-2.6871	K	-2.7652	K	-2.7652	K	-2.7722	K	-2.7722	K	-2.6887	K	-2.6887	K	-2.7706	K	-2.7706	K	-2.7545	K	-2.7545	K	-2.7722	K	-2.7722	K	-2.7722	K	-2.7722	K	-2.7722	K	-2.7722	K	-2.7729	K	-2.7729	K	-2.7864	K	-2.7864	K	-2.7712	K	-2.7714	K
folded	A	71	H	0	H	0	H	0	H	0	H	0	H	0	H	0	H	0	H	0	H	0	H	0	H	0	H	0	H	0	H	0	H	0	H	0	H	0	H	0	H	0	H	0	H	0	H	0	H
folded	A	72	G	0	G	0	G	0	G	0	G	0	G	0	G	0	G	0	G	0	S	0	S	0	G	0	G	0	G	0	G	0	G	0	G	0	G	0	G	0	G	0	G	0	G	0	G	0	G
folded	A	73	G	0	G	0	G	0	G	0	G	0	G	0	G	0	G	0	G	0	G	0	G	0	G	0	G	0	G	0	G	0	G	0	G	0	G	0	G	0	G	0	G	0	G	0	G	0	G
folded	A	74	P	-1.6634	P	-1.704	P	-1.704	P	-1.7073	P	-1.7073	P	-1.6649	P	-1.6649	P	-1.7073	P	-1.7073	P	-1.6692	P	-1.6692	P	-1.6741	P	-1.6741	P	-1.7073	P	-1.7073	P	-1.7073	P	-1.7073	P	-1.7163	P	-1.7163	P	-1.7073	P	-1.7073	P	-1.7073	P	-1.7073	P
folded	A	75	K	-2.6309	K	-2.6739	K	-2.6739	K	-2.6786	K	-2.6786	K	-2.6349	K	-2.6349	K	-2.6786	K	-2.6786	K	-2.6205	K	-2.6205	K	-2.6725	K	-2.6725	K	-2.6786	K	-2.6786	K	-2.6786	K	-2.6786	K	-2.6848	K	-2.6848	K	-2.6786	K	-2.6786	K	-2.6786	K	-2.6786	K
folded	A	76	D	-2.935	D	-3.0434	D	-3.0434	D	-3.0541	D	-3.0541	D	-2.946	D	-2.946	D	-3.0541	D	-3.0541	D	-2.9327	D	-2.9327	D	-3.0468	D	-3.0468	D	-3.0541	D	-3.0541	D	-3.0541	D	-3.0541	D	-3.0541	D	-3.0541	D	-3.0541	D	-3.0541	D	-3.0541	D	-3.0541	D
folded	A	77	E	-3.1245	E	-3.2785	E	-3.2785	E	-3.2894	E	-3.2894	E	-3.1305	E	-3.1305	E	-3.2894	E	-3.2894	E	-3.2165	E	-3.2165	E	-3.2894	E	-3.2894	E	-3.2894	E	-3.2894	E	-3.2894	E	-3.2894	E	-3.2958	E	-3.2958	E	-3.2891	E	-3.2891	E	-3.2894	E	-3.2894	E
folded	A	78	E	-2.5084	E	-2.82	E	-2.82	E	-2.8388	E	-2.8388	E	-2.5151	E	-2.5151	E	-2.8388	E	-2.8388	E	-2.7649	E	-2.7649	E	-2.8388	E	-2.8388	E	-2.8388	E	-2.8388	E	-2.8388	E	-2.8388	E	-2.8381	E	-2.8381	E	-2.8381	E	-2.8381	E	-2.8388	E	-2.8388	E
folded	A	79	R	0	R	0	R	0	R	0	R	0	R	0	R	0	R	0	R	0	R	0	R	0	R	0	R	0	R	0	R	0	R	0	R	0	R	0	R	0	R	0	R	0	R	0	R	0	R
folded	A	80	H	0	H	0	H	0	H	0	H	0	H	0	H	0	H	0	H	0	H	0	H	0	H	0	H	0	H	0	H	0	H	0	H	0	H	0	H	0	H	0	H	0	H	0	H	0	H
folded	A	81	V	0	V	0	V	0	V	0	V	0	V	0	V	0	V	0	V	0	V	0	V	0	V	0	V	0	V	0	V	0	V	0	V	0	V	0	V	0	V	0	V	0	V	0	V	0	V
folded	A	82	G	0	G	0	G	0	G	0	G	0	G	0	G	0	G	0	G	0	G	0	G	0	G	0	G	0	G	0	G	0	G	0	G	0	G	0	G	0	G	0	G	0	G	0	G	0	G
folded	A	83	D	0	D	0	D	0	D	0	D	0	D	0	D	0	D	0	D	0	D	0	D	0	D	0	D	0	D	0	D	0	D	0	D	0	D	0	D	0	D	0	D	0	D	0	D	0	D
folded	A	84	L	0	L	0	L	0	L	0	L	0	L	0	L	0	L	0	L	0	L	0	L	0	L	0	L	0	L	0	L	0	L	0	L	0	L	0	L	0	L	0	L	0	L	0	L	0	L
folded	A	85	G	0	G	0	G	0	G	0	G	0	G	0	G	0	G	0	G	0	G	0	G	0	G	0	G	0	G	0	G	0	G	0	G	0	G	0	G	0	G	0	G	0	G	0	G	0	G
folded	A	86	N	-0.0671	N	-0.0685	N	-0.0685	N	-0.068	N	-0.068	N	-0.0684	N	-0.0684	N	-0.174	N	-0.174	N	-0.0688	N	-0.0688	S	0.1735	S	0.1735	N	-0.068	N	-0.068	N	-0.068	N	-0.068	N	-0.068	N	-0.068	N	-0.068	N	-0.068	N	-0.068	N	-0.068	N
folded	A	87	V	0	V	0	V	0	V	0	V	0	V	0	V	0	V	0	V	0	V	0	V	0	V	0	V	0	V	0	V	0	V	0	V	0	V	0	V	0	V	0	V	0	V	0	V	0	V
folded	A	88	T	-0.7834	T	-0.7787	T	-0.7787	T	-0.7787	T	-0.7787	T	-0.7776	T	-0.7776	T	-0.9739	T	-0.9739	T	-0.7787	T	-0.7787	T	-0.6783	T	-0.6783	T	-0.5144	T	-0.5144	T	-0.7445	T	-0.7445	T	-0.7787	T	-0.7787	T	-0.7787	T	-0.7787	T	-0.7787	T	-0.7787	T
folded	A	89	A	0	A	0	A	0	A	0	A	0	A	0	A	0	A	0	A	0	A	0	A	0	A	0	A	0	A	0	A	0	A	0	A	0	A	0	A	0	A	0	A	0	A	0	A	0	A
folded	A	90	D	-3.367	D	-3.3603	D	-3.3603	D	-3.3603	D	-3.3603	D	-3.3052	D	-3.3052	D	-3.733	D	-3.733	D	-3.3603	D	-3.3603	D	-3.3457	D	-3.3457	A	-2.2906	A	-2.2906	D	-3.2741	D	-3.2741	D	-3.3603	D	-3.3603	D	-3.3603	D	-3.3603	D	-3.3603	D	-3.3603	D
folded	A	91	K	-3.7031	K	-3.6972	K	-3.6972	K	-3.6972	K	-3.6972	K	-3.6948	K	-3.6948	K	-3.7983	K	-3.7983	K	-3.6972	K	-3.6972	K	-3.6987	K	-3.6987	K	-3.1634	K	-3.1634	K	-3.6123	K	-3.6123	K	-3.6972	K	-3.6972	K	-3.6972	K	-3.6972	K	-3.6972	K	-3.6972	K
folded	A	92	D	-3.5522	D	-3.5557	D	-3.5557	D	-3.5555	D	-3.5555	D	-3.7535	D	-3.7535	D	-3.6175	D	-3.6175	D	-3.5555	D	-3.5555	D	-3.5555	D	-3.5555	D	-3.2097	D	-3.2097	D	-3.4213	D	-3.4213	D	-3.5555	D	-3.5555	D	-3.5555	D	-3.5555	D	-3.5555	D	-3.5555	D
folded	A	93	G	0	G	0	G	0	G	0	G	0	G	0	G	0	G	0	G	0	G	0	G	0	G	0	G	0	G	0	G	0	C	-2.6014	C	-2.6014	G	0	G	0	G	0	G	0	G	0	G	0	G
folded	A	94	V	-2.6602	V	-2.6747	V	-2.6747	V	-2.6744	V	-2.6744	V	-2.8314	V	-2.8314	V	-2.7635	V	-2.7635	V	-2.6744	V	-2.6744	V	-2.6754	V	-2.6754	V	-2.3075	V	-2.3075	V	-2.5412	V	-2.5412	V	-2.6744	V	-2.6744	V	-2.6744	V	-2.6744	V	-2.6744	V	-2.6744	V
folded	A	95	A	0	A	0	A	0	A	0	A	0	A	0	A	0	A	0	A	0	A	0	A	0	A	0	A	0	A	0	A	0	A	0	A	0	A	0	A	0	A	0	A	0	A	0	A	0	A
folded	A	96	D	-2.1305	D	-2.134	D	-2.134	D	-2.1342	D	-2.1342	D	-2.0771	D	-2.0771	D	-2.1966	D	-2.1966	D	-2.1342	D	-2.1342	D	-2.1342	D	-2.1342	D	-1.9819	D	-1.9819	D	-2.1372	D	-2.1372	D	-2.1342	D	-2.1342	D	-2.1342	D	-2.1342	D	-2.1342	D	-2.1342	D
folded	A	97	V	0	V	0	V	0	V	0	V	0	V	0	V	0	V	0	V	0	V	0	V	0	V	0	V	0	V	0	V	0	V	0	V	0	V	0	V	0	V	0	V	0	V	0	V	0	V
folded	A	98	S	-1.087	S	-1.0562	S	-1.0562	S	-1.0672	S	-1.0672	S	-1.0569	S	-1.0569	S	-1.067	S	-1.067	S	-1.0672	S	-1.0672	S	-1.0672	S	-1.0672	S	-1.0674	S	-1.0674	S	-1.0672	S	-1.0672	S	-1.0672	S	-1.0672	S	-1.0672	S	-1.0672	S	-1.0672	S	-1.0672	S
folded	A	99	I	-1.2303	I	-1.1861	I	-1.1861	I	-1.2003	I	-1.2003	I	-1.1855	I	-1.1855	I	-1.2002	I	-1.2002	I	-1.2003	I	-1.2003	I	-1.1804	I	-1.1804	I	-1.2004	I	-1.2004	I	-1.2003	I	-1.2003	I	-1.2003	I	-1.2003	I	-1.2003	I	-1.2003	I	-1.2003	I	-1.2003	I
folded	A	100	E	-2.2966	E	-2.2309	E	-2.2309	E	-2.2527	E	-2.2527	E	-2.229	E	-2.229	E	-2.2527	E	-2.2527	E	-2.2527	E	-2.2527	E	-2.2527	E	-2.2527	E	-2.2527	E	-2.2527	E	-2.2527	E	-2.2527	E	-2.2594	E	-2.2594	E	-2.2527	E	-2.2527	E	-2.2527	E	-2.2527	E
folded	A	101	D	0	D	0	D	0	D	0	D	0	D	0	D	0	D	0	D	0	D	0	D	0	D	0	D	0	D	0	D	0	D	0	D	0	D	0	D	0	D	0	D	0	D	0	D	0	D
folded	A	102	S	-0.8259	S	-0.8065	S	-0.8065	S	-0.8146	S	-0.8146	S	-0.8056	S	-0.8056	S	-0.8146	S	-0.8146	S	-0.8147	S	-0.8147	S	-0.8146	S	-0.8146	S	-0.8146	S	-0.8146	S	-0.8146	S	-0.8146	S	-0.8012	S	-0.8012	S	-0.8141	S	-0.8141	S	-0.8147	S	-0.8147	S
folded	A	103	V	-0.3019	V	-0.2981	V	-0.2982	V	-0.2985	V	-0.2986	V	-0.2981	V	-0.2981	V	-0.2982	V	-0.2982	V	-0.2984	V	-0.2984	V	-0.2983	V	-0.2983	V	-0.2982	V	-0.2982	V	-0.2982	V	-0.2982	V	-0.308	V	-0.308	V	-0.2974	V	-0.2974	V	-0.265	V	-0.2669	V
folded	A	104	I	0	I	0	I	0	I	0	I	0	I	0	I	0	I	0	I	0	I	0	I	0	I	0	I	0	I	0	I	0	I	0	I	0	I	0	I	0	I	0	I	0	I	0	I	0	I
folded	A	105	S	0	S	-0.9314	S	-0.9316	S	-0.909	S	-0.9094	S	-0.9308	S	-0.9308	S	-0.9367	S	-0.9367	S	-0.937	S	-0.937	S	-0.9372	S	-0.9372	S	-0.9367	S	-0.9367	S	-0.9367	S	-0.9367	L	-0.7641	L	-0.7641	S	-0.4351	S	-0.4351	S	-0.8245	S	-0.831	S
folded	A	106	L	0	L	0	L	0	L	0	L	0	L	0	L	0	L	0	L	0	L	0	L	0	L	0	L	0	L	0	L	0	L	0	L	0	L	0	L	0	L	0	L	0	L	0	L	0	L
folded	A	107	S	-1.0886	S	-1.0958	S	-1.096	S	-1.0628	S	-1.0632	S	-1.0958	S	-1.0958	S	-1.0958	S	-1.0958	S	-1.096	S	-1.096	S	-1.0963	S	-1.0963	S	-1.0958	S	-1.0958	S	-1.0958	S	-1.0958	S	-1.0319	S	-1.0319	S	-0.4086	S	-0.4086	S	-0.9809	S	-0.9875	S
folded	A	108	G	-1.6658	G	-1.6706	G	-1.6708	G	-1.6515	G	-1.6518	G	-1.6706	G	-1.6706	G	-1.6706	G	-1.6706	G	-1.671	G	-1.671	G	-1.671	G	-1.671	G	-1.6706	G	-1.6706	G	-1.6706	G	-1.6706	G	-1.6235	G	-1.6235	G	-0.1475	G	-0.1475	G	-1.5728	G	-1.5784	G
folded	A	109	D	-2.0236	D	-2.0285	D	-2.0288	D	-2.0295	D	-2.0297	D	-2.0285	D	-2.0285	D	-2.0268	D	-2.0268	D	-2.0357	D	-2.0357	D	-2.0289	D	-2.0289	D	-2.0285	D	-2.0285	D	-2.0285	D	-2.0285	D	-1.9845	D	-1.9845	Y	1.0757	Y	1.0757	D	-1.9339	D	-1.9392	D
folded	A	110	H	-1.1677	H	-1.1757	H	-1.1761	H	-1.1531	H	-1.1536	H	-1.1757	H	-1.1757	H	-1.1725	H	-1.1725	H	-1.1845	H	-1.1845	H	-1.1763	H	-1.1763	H	-1.1757	H	-1.1757	H	-1.1757	H	-1.1757	H	-1.0962	H	-1.0962	H	0.3405	H	0.3404	H	-1.0322	H	-1.0405	H
folded	A	111	C	-0.7631	C	-0.7712	C	-0.7719	C	-0.7147	C	-0.7156	C	-0.7712	C	-0.7712	C	-0.7712	C	-0.7712	C	-0.7718	C	-0.7718	C	-0.7725	C	-0.7725	C	-0.7712	C	-0.7712	C	-0.7712	C	-0.7712	C	-0.6935	C	-0.6935	C	0.2362	C	0.2362	Y	-0.4446	Y	-0.4614	C
folded	A	112	I	0	I	0	I	0	I	0	I	0	I	0	I	0	I	0	I	0	I	0	I	0	I	0	I	0	I	0	I	0	I	0	I	0	I	0	I	0	I	0	I	0	I	0	I	0	I
folded	A	113	I	0	I	0	I	0	I	0.1544	I	0.159	I	0	I	0	I	0	I	0	I	0	I	0	I	0	I	0	I	0	I	0	I	0	I	0	I	0	I	0	I	0	I	0	I	0	I	0	I
folded	A	114	G	0	G	0	G	0	G	0	G	0	G	0	G	0	G	0	G	0	G	0	G	0	G	0	G	0	G	0	G	0	G	0	G	0	G	0	G	0	G	0	G	0	G	0	G	0	G
folded	A	115	R	-0.0621	R	-0.0611	R	-0.0637	R	0.002	R	-0.0074	R	-0.0611	R	-0.0611	R	-0.0611	R	-0.0611	R	-0.0611	R	-0.0611	R	-0.0607	R	-0.0607	R	-0.0611	R	-0.0611	R	-0.0611	R	-0.0611	R	-0.0606	R	-0.0606	R	-0.0447	R	-0.0447	R	0	R	0	R
folded	A	116	T	0	T	0	T	0	T	0	T	0	T	0	T	0	T	0	T	0	T	0	T	0	T	0	T	0	T	0	T	0	T	0	T	0	T	0	T	0	T	0	T	0	T	0	T	0	T
folded	A	117	L	0	L	0	L	0	L	0	L	0	L	0	L	0	L	0	L	0	L	0	L	0	L	0	L	0	L	0	L	0	L	0	L	0	L	0	L	0	L	0	L	0	L	0	L	0	L
folded	A	118	V	0	V	0	V	0	V	0	V	0	V	0	V	0	V	0	V	0	V	0	V	0	V	0	V	0	V	0	V	0	V	0	V	0	V	0	V	0	V	0	V	0	V	0	V	0	V
folded	A	119	V	0	V	0	V	0	V	0	V	0	V	0	V	0	V	0	V	0	V	0	V	0	V	0	V	0	V	0	V	0	V	0	V	0	V	0	V	0	V	0	V	0	V	0	V	0	V
folded	A	120	H	0	H	0	H	0	H	0	H	0	H	0	H	0	H	0	H	0	H	0	H	0	H	0	H	0	H	0	H	0	H	0	H	0	H	0	H	0	H	0	H	0	H	0	H	0	H
folded	A	121	E	-1.9685	E	-1.9864	E	-1.9864	E	-1.9864	E	-1.9864	E	-1.9864	E	-1.9864	E	-2.0248	E	-2.0248	E	-1.9864	E	-1.9864	E	-1.9677	E	-1.9677	E	-1.9864	E	-1.9864	E	-1.9864	E	-1.9864	E	-1.9878	E	-1.9878	E	-1.9864	E	-1.9864	E	-1.9864	E	-1.9864	E
folded	A	122	K	-1.87	K	-1.8962	K	-1.8962	K	-1.8962	K	-1.8962	K	-1.8962	K	-1.8962	K	-1.977	K	-1.977	K	-1.8962	K	-1.8962	K	-1.8439	K	-1.8439	K	-1.8962	K	-1.8962	K	-1.8962	K	-1.8962	K	-1.8969	K	-1.8969	K	-1.8962	K	-1.8962	K	-1.8962	K	-1.8962	K
folded	A	123	A	-0.6631	A	-0.672	A	-0.672	A	-0.6718	A	-0.6718	A	-0.6718	A	-0.6718	A	-0.8018	A	-0.8018	A	-0.6726	A	-0.6726	A	-0.5681	A	-0.5681	A	-0.6718	A	-0.6718	A	-0.6718	A	-0.6718	A	-0.6718	A	-0.6718	A	-0.6718	A	-0.6718	A	-0.6718	A	-0.6718	A
folded	A	124	D	0	D	0	D	0	D	0	D	0	D	0	D	0	D	0	D	0	D	0	D	0	D	0	D	0	D	0	D	0	D	0	D	0	D	0	D	0	D	0	D	0	D	0	D	0	D
folded	A	125	D	-1.4005	D	-1.3864	D	-1.3864	D	-1.3858	D	-1.3858	D	-1.3883	D	-1.3883	D	-1.3858	D	-1.3858	D	-1.3881	D	-1.3881	D	-1.3349	D	-1.3349	D	-1.3858	D	-1.3858	D	-1.3858	D	-1.3858	D	-1.3858	D	-1.3858	D	-1.3858	D	-1.3858	D	-1.3858	D	-1.3858	D
folded	A	126	L	-1.2141	L	-1.1994	L	-1.1994	L	-1.199	L	-1.199	L	-1.2025	L	-1.2025	L	-1.199	L	-1.199	L	-1.1884	L	-1.1884	L	-1.1196	L	-1.1196	L	-1.199	L	-1.199	L	-1.199	L	-1.199	L	-1.199	L	-1.199	L	-1.199	L	-1.199	L	-1.199	L	-1.199	L
folded	A	127	G	-2.5471	G	-2.5702	G	-2.5702	G	-2.5724	G	-2.5724	G	-2.5409	G	-2.5409	G	-2.5724	G	-2.5724	G	-2.5582	G	-2.5582	G	-2.5465	G	-2.5465	G	-2.5724	G	-2.5724	G	-2.5724	G	-2.5724	G	-2.5724	G	-2.5724	G	-2.5724	G	-2.5724	G	-2.5724	G	-2.5724	G
folded	A	128	K	-2.285	K	-2.2758	K	-2.2758	K	-2.2756	K	-2.2756	K	-2.2792	K	-2.2792	K	-2.2756	K	-2.2756	K	-2.2767	K	-2.2767	K	-2.2588	K	-2.2588	K	-2.2756	K	-2.2756	K	-2.2756	K	-2.2756	K	-2.2756	K	-2.2756	K	-2.2756	K	-2.2756	K	-2.2756	K	-2.2756	K
folded	A	129	G	-2.3689	G	-2.36	G	-2.36	G	-2.3599	G	-2.3599	G	-2.363	G	-2.363	G	-2.3599	G	-2.3599	G	-2.3605	G	-2.3605	G	-2.3499	G	-2.3499	G	-2.3599	G	-2.3599	G	-2.3599	G	-2.3599	G	-2.3599	G	-2.3599	G	-2.3599	G	-2.3599	G	-2.3599	G	-2.3599	G
folded	A	130	G	-2.3054	G	-2.3018	G	-2.3018	G	-2.3019	G	-2.3019	G	-2.3046	G	-2.3046	G	-2.3019	G	-2.3019	G	-2.3016	G	-2.3016	G	-2.3019	G	-2.3019	G	-2.3019	G	-2.3019	G	-2.3019	G	-2.3019	G	-2.3019	G	-2.3019	G	-2.3019	G	-2.3019	G	-2.3019	G	-2.3019	G
folded	A	131	N	-3.1152	N	-3.1147	N	-3.1147	N	-3.1148	N	-3.1148	N	-3.118	N	-3.118	N	-3.1148	N	-3.1148	N	-3.1146	N	-3.1146	N	-3.1148	N	-3.1148	N	-3.1148	N	-3.1148	N	-3.1148	N	-3.1148	N	-3.1148	N	-3.1148	N	-3.1148	N	-3.1148	N	-3.1148	N	-3.1148	N
folded	A	132	E	-3.546	E	-3.5398	E	-3.5398	E	-3.5399	E	-3.5399	E	-3.545	E	-3.545	E	-3.5399	E	-3.5399	E	-3.5397	E	-3.5397	E	-3.5399	E	-3.5399	E	-3.5399	E	-3.5399	E	-3.5399	E	-3.5399	E	-3.5399	E	-3.5399	E	-3.5399	E	-3.5399	E	-3.5399	E	-3.5399	E
folded	A	133	E	-3.4792	E	-3.4668	E	-3.4668	E	-3.4669	E	-3.4669	E	-3.4729	E	-3.4729	E	-3.4669	E	-3.4669	E	-3.4667	E	-3.4667	E	-3.4669	E	-3.4669	E	-3.4669	E	-3.4669	E	-3.4669	E	-3.4669	E	-3.4669	E	-3.4669	E	-3.4669	E	-3.4669	E	-3.4669	E	-3.4669	E
folded	A	134	S	0	S	0	S	0	S	0	S	0	S	0	S	0	S	0	S	0	S	0	S	0	S	0	S	0	S	0	S	0	S	0	S	0	S	0	S	0	S	0	S	0	S	0	S	0	S
folded	A	135	T	-3.1569	T	-3.1682	T	-3.1682	T	-3.1706	T	-3.1706	T	-3.1533	T	-3.1533	T	-3.1706	T	-3.1706	T	-3.1635	T	-3.1635	T	-3.1608	T	-3.1608	T	-3.1706	T	-3.1706	T	-3.1706	T	-3.1706	T	-3.1702	T	-3.1702	T	-3.1702	T	-3.1702	T	-3.1706	T	-3.1706	T
folded	A	136	K	-3.2718	K	-3.2617	K	-3.2621	K	-3.2623	K	-3.2623	K	-3.2702	K	-3.2702	K	-3.2623	K	-3.2623	K	-3.2581	K	-3.2581	K	-3.2563	K	-3.2563	K	-3.2623	K	-3.2623	K	-3.2623	K	-3.2623	K	-3.2619	K	-3.2619	K	-3.2619	K	-3.2619	K	-3.2625	K	-3.2623	K
folded	A	137	T	-1.8951	T	-1.887	T	-1.8875	T	-1.8869	T	-1.8869	T	-1.8918	T	-1.8918	T	-1.8869	T	-1.8869	T	-1.8874	T	-1.8874	T	-1.8781	T	-1.8781	T	-1.8869	T	-1.8869	T	-1.8869	T	-1.8869	T	-1.8869	T	-1.8869	T	-1.8869	T	-1.8869	T	-1.887	T	-1.8869	T
folded	A	138	G	0	G	0	G	0	G	0	G	0	G	0	G	0	G	0	G	0	G	0	G	0	G	0	G	0	G	0	G	0	G	0	G	0	G	0	G	0	G	0	G	0	G	0	G	0	G
folded	A	139	N	-2.0626	N	-2.0627	N	-2.0627	N	-2.0626	N	-2.0626	N	-2.0653	N	-2.0653	N	-2.0626	N	-2.0626	N	-2.0632	N	-2.0632	N	-2.0534	N	-2.0534	N	-2.0626	N	-2.0626	N	-2.0626	N	-2.0626	N	-2.0626	N	-2.0626	N	-2.0626	N	-2.0626	N	-2.0626	N	-2.0626	D
folded	A	140	A	0	A	0	A	0	A	0	A	0	A	0	A	0	A	0	A	0	A	0	A	0	A	0	A	0	A	0	A	0	A	0	A	0	A	0	A	0	A	0	A	0	A	0	A	0	A
folded	A	141	G	-1.3216	G	-1.332	G	-1.332	G	-1.332	G	-1.332	G	-1.332	G	-1.332	G	-1.332	G	-1.332	G	-1.332	G	-1.332	G	-1.3266	G	-1.3266	G	-1.332	G	-1.332	G	-1.332	G	-1.332	G	-1.3332	G	-1.3332	G	-1.332	G	-1.332	G	-1.332	G	-1.332	G
folded	A	142	S	-1.2069	S	-1.2137	S	-1.2137	S	-1.2137	S	-1.2137	S	-1.2137	S	-1.2137	S	-1.2137	S	-1.2137	S	-1.2137	S	-1.2137	S	-1.2119	S	-1.2119	S	-1.2137	S	-1.2137	S	-1.2137	S	-1.2137	S	-1.2163	S	-1.2163	S	-1.2137	S	-1.2137	S	-1.2137	S	-1.2137	S
folded	A	143	R	-1.2306	R	-1.2346	R	-1.2346	R	-1.2346	R	-1.2346	R	-1.2346	R	-1.2346	R	-1.2346	R	-1.2346	R	-1.2346	R	-1.2346	R	-1.2357	R	-1.2357	R	-1.2346	R	-1.2346	R	-1.2346	R	-1.2346	R	-1.2397	R	-1.2397	R	-1.2346	R	-1.2346	R	-1.2346	R	-1.2346	R
folded	A	144	L	-1.4995	L	-1.502	L	-1.502	L	-1.5018	L	-1.5018	L	-1.6162	L	-1.6162	L	-1.5018	L	-1.5018	L	-1.5018	L	-1.5018	L	-1.5023	L	-1.5023	L	-1.5018	L	-1.5018	L	-1.4922	L	-1.4922	L	-1.5043	L	-1.5043	L	-1.5018	L	-1.5018	L	-1.5018	L	-1.5018	L
folded	A	145	A	0	A	0	A	0	A	0	A	0	A	0	A	0	A	0	A	0	A	0	A	0	A	0	A	0	A	0	A	0	A	0	A	0	A	0	A	0	A	0	A	0	A	0	A	0	A
folded	A	146	C	0	C	0	C	0	C	0	C	0	C	0	C	0	C	0	C	0	C	0	C	0	C	0	C	0	C	0	C	0	C	0	C	0	C	0	C	0	C	0	C	0	C	0	C	0	C
folded	A	147	G	-0.5151	G	-0.5237	G	-0.5273	G	-0.5231	G	-0.5231	G	-0.4712	G	-0.4712	G	-0.5233	G	-0.5233	G	-0.5233	G	-0.5233	G	-0.5233	G	-0.5233	G	-0.5233	G	-0.5233	G	-0.5233	G	-0.5233	G	-0.5233	G	-0.5233	G	-0.5204	G	-0.5204	G	-0.4873	G	-0.4873	G
folded	A	148	V	0.147	V	0.1377	V	0.1337	V	0.1751	V	0.1662	V	0.1427	V	0.1427	V	0.1408	V	0.1408	V	0.1408	V	0.1408	V	0.1411	V	0.1411	V	0.1408	V	0.1408	V	0.1408	V	0.1408	V	0.1411	V	0.1411	V	0.1462	V	0.1465	V	0.1961	V	0.2073	V
folded	A	149	I	0	I	0	I	0	I	0	I	0	I	0	I	0	I	0	I	0	I	0	I	0	I	0	I	0	I	0	I	0	I	0	I	0	I	0	I	0	I	0	I	0	I	0	I	0	I
folded	A	150	G	0	G	0	G	0	G	0	G	0	G	0	G	0	G	0	G	0	G	0	G	0	G	0	G	0	G	0	G	0	G	0	G	0	G	0	G	0	G	0	G	0	G	0	G	0	G
folded	A	151	I	-0.0891	I	-0.0884	I	-0.0884	I	-0.0666	I	-0.0555	I	-0.1157	I	-0.1157	I	-0.1146	I	-0.1146	I	-0.1146	I	-0.1146	I	-0.1146	I	-0.1146	I	-0.1146	I	-0.1146	I	-0.1146	I	-0.1146	I	-0.1145	I	-0.1145	I	-0.1146	I	-0.115	I	-0.1149	I	-0.2116	I
folded	A	152	A	-0.8574	A	-0.8534	A	-0.8534	A	-0.889	A	-0.889	A	-0.8905	A	-0.8905	A	-0.8887	A	-0.8887	A	-0.8887	A	-0.8887	A	-0.8887	A	-0.8887	A	-0.8887	A	-0.8887	A	-0.8887	A	-0.8887	A	-0.8886	A	-0.8886	A	-0.8887	A	-0.8888	A	-0.8875	A	-0.9192	A
folded	A	153	Q	-1.308	Q	-1.3044	Q	-1.3044	Q	-1.3307	Q	-1.3307	Q	-1.3309	Q	-1.3309	Q	-1.3301	Q	-1.3301	Q	-1.3301	Q	-1.3301	Q	-1.3301	Q	-1.3301	Q	-1.3301	Q	-1.3301	Q	-1.3301	Q	-1.3301	Q	-1.33	Q	-1.33	Q	-1.3301	Q	-1.3306	Q	-1.3291	Q	-1.3598	Q
folded	F	1	A	-1.6271	A	-1.6971	A	-1.6557	A	-1.6971	A	-1.6918	A	-1.6971	A	-1.6971	A	-1.6971	A	-1.6971	A	-1.6971	A	-1.6971	A	-1.6971	A	-1.6971	A	-1.6971	A	-1.6971	A	-1.6971	A	-1.6971	A	-1.6971	A	-1.6967	A	-1.6971	A	-1.6971	A	-1.6962	A	-1.697	A
folded	F	2	T	-1.5296	T	-1.6301	T	-1.5492	T	-1.6301	T	-1.6296	T	-1.6301	T	-1.6301	T	-1.6301	T	-1.6301	T	-1.6301	T	-1.6301	T	-1.6298	T	-1.6298	T	-1.6301	T	-1.6301	T	-1.6301	T	-1.6301	T	-1.6298	T	-1.59	T	-1.6304	T	-1.6304	T	-1.65	T	-1.654	T
folded	F	3	K	-1.5571	K	-1.6954	E	-1.5448	K	-1.6946	K	-1.6809	K	-1.6954	K	-1.6954	K	-1.6954	K	-1.6954	K	-1.6954	K	-1.6954	K	-1.6949	K	-1.6949	K	-1.6954	K	-1.6954	K	-1.6954	K	-1.6954	K	-1.6949	K	-1.6949	K	-1.696	K	-1.696	K	-1.7294	K	-1.7554	K
folded	F	4	A	0	A	0	A	0	A	0	V	0	A	0	A	0	A	0	A	0	A	0	A	0	A	0	A	0	A	0	A	0	A	0	A	0	A	0	A	0	A	0	A	0	A	0	A	0	A
folded	F	5	V	0	V	0	V	0	V	0	V	0	V	0	V	0	V	0	V	0	V	0	V	0	V	0	V	0	V	0	V	0	V	0	V	0	V	0	V	0	V	0	V	0	V	0	V	0	V
folded	F	6	C	0	C	0	C	0	C	0	C	0	C	0	C	0	C	0	C	0	C	0	C	0	C	0	C	0	C	0	C	0	C	0	C	0	C	0	C	0	C	0	C	0	C	0	C	0	C
folded	F	7	V	-0.2511	V	-0.2732	V	-0.2799	V	-0.2732	V	-0.2732	V	-0.2761	V	-0.2019	V	-0.2732	V	-0.2732	V	-0.2732	V	-0.2732	V	-0.2732	V	-0.2732	V	-0.2732	V	-0.2732	V	-0.2732	V	-0.2732	V	-0.2732	V	-0.2732	V	-0.2732	V	-0.2732	V	-0.2732	V	-0.2732	V
folded	F	8	L	0	L	0	L	0	L	0	L	0	L	0	L	0	L	0	L	0	L	0	L	0	L	0	L	0	L	0	L	0	L	0	L	0	L	0	L	0	L	0	L	0	L	0	L	0	L
folded	F	9	K	-2.4565	K	-2.5042	K	-2.5042	K	-2.5042	K	-2.5042	K	-2.5092	K	-2.1682	K	-2.5042	K	-2.5042	K	-2.5042	K	-2.5042	K	-2.5042	K	-2.5042	K	-2.5042	K	-2.5042	K	-2.5042	K	-2.5042	K	-2.5042	K	-2.5042	K	-2.5042	K	-2.5042	K	-2.5042	K	-2.5042	K
folded	F	10	G	-2.3572	G	-2.391	G	-2.391	G	-2.391	G	-2.391	G	-2.3943	G	-2.3591	G	-2.391	G	-2.391	G	-2.391	G	-2.391	G	-2.391	G	-2.391	G	-2.391	G	-2.391	G	-2.391	G	-2.3721	G	-2.391	G	-2.391	G	-2.391	G	-2.391	G	-2.391	G	-2.391	G
folded	F	11	D	-2.7209	D	-2.7409	D	-2.7409	D	-2.7409	D	-2.7409	D	-2.7427	D	-2.829	D	-2.7409	D	-2.7409	D	-2.7409	D	-2.7409	D	-2.7409	D	-2.7409	D	-2.7409	D	-2.7409	D	-2.7409	D	-2.7197	D	-2.7409	D	-2.7409	D	-2.7409	D	-2.7409	D	-2.7409	D	-2.7409	D
folded	F	12	G	-2.1988	G	-2.2193	G	-2.2193	G	-2.2193	G	-2.2193	G	-2.2212	G	-2.5148	G	-2.2193	G	-2.2193	G	-2.2193	G	-2.2193	G	-2.2193	G	-2.2193	G	-2.2193	G	-2.2193	G	-2.2193	G	-2.1754	G	-2.2193	G	-2.2193	G	-2.2193	G	-2.2193	G	-2.2193	G	-2.2193	G
folded	F	13	P	-2.3076	P	-2.3434	P	-2.3434	P	-2.3434	P	-2.3434	P	-2.3471	P	-2.6109	P	-2.3434	P	-2.3434	P	-2.3434	P	-2.3434	P	-2.3434	P	-2.3434	P	-2.3434	P	-2.3434	P	-2.3434	P	-2.2963	P	-2.3434	P	-2.3434	P	-2.3434	P	-2.3434	P	-2.3434	P	-2.3434	P
folded	F	14	V	0	V	0	V	0	V	0	V	0	V	0	V	0	V	0	V	0	V	0	V	0	V	0	V	0	V	0	V	0	V	0	V	0	V	0	V	0	V	0	V	0	V	0	V	0	V
folded	F	15	Q	-2.5423	Q	-2.6641	Q	-2.6641	Q	-2.6641	Q	-2.6641	Q	-2.677	Q	-2.6054	Q	-2.6641	Q	-2.6641	Q	-2.6641	Q	-2.6641	Q	-2.6641	Q	-2.6641	Q	-2.6641	Q	-2.6606	Q	-2.6641	Q	-2.6264	Q	-2.6641	Q	-2.6641	Q	-2.6641	Q	-2.6641	Q	-2.6641	Q	-2.6641	Q
folded	F	16	G	-1.2869	G	-1.3464	G	-1.3463	G	-1.3464	G	-1.3464	G	-1.3547	G	-1.3364	G	-1.3464	G	-1.3464	G	-1.3464	G	-1.3464	G	-1.3464	G	-1.3464	G	-1.3464	G	-1.3425	G	-1.3464	G	-1.3253	G	-1.3464	G	-1.3464	G	-1.3464	G	-1.3464	G	-1.3464	G	-1.3464	G
folded	F	17	I	0.0108	I	-0.0136	I	-0.017	I	-0.0136	I	-0.0136	I	-0.0172	I	0.0604	I	-0.0136	I	-0.0136	I	-0.0136	I	-0.0136	I	-0.0136	I	-0.0136	I	-0.0136	I	-0.0135	I	-0.0136	I	-0.0136	I	-0.0136	I	-0.0136	I	-0.0136	I	-0.0136	I	-0.0136	I	-0.0136	I
folded	F	18	I	0	I	0	I	0	I	0	I	0	I	0	I	0	I	0	I	0	I	0	I	0	I	0	I	0	I	0	I	0	I	0	I	0	I	0	I	0	I	0	I	0	I	0	I	0	I
folded	F	19	N	-0.4711	N	-0.5451	N	-0.528	N	-0.5451	N	-0.5406	N	-0.5451	N	-0.5506	N	-0.5451	N	-0.5451	N	-0.5451	N	-0.5451	N	-0.5451	N	-0.5451	N	-0.5451	N	-0.545	N	-0.5451	N	-0.5451	N	-0.5451	N	-0.5451	N	-0.5451	N	-0.5451	N	-0.5443	N	-0.5451	N
folded	F	20	F	0	F	0	F	0	F	0	F	0	F	0	F	0	F	0	F	0	F	0	F	0	F	0	F	0	F	0	F	0	F	0	F	0	F	0	F	0	F	0	F	0	F	0	F	0	F
folded	F	21	E	-2.1268	E	-2.4341	E	-2.3411	E	-2.4341	E	-2.4246	E	-2.4326	E	-2.4326	E	-2.4326	E	-2.4326	E	-2.4341	E	-2.4341	E	-2.4341	E	-2.4341	E	-2.4341	E	-2.4341	E	-2.4341	E	-2.4341	E	-2.4341	E	-2.3962	E	-2.4341	E	-2.4341	E	-2.4325	E	-2.434	E
folded	F	22	Q	0	Q	0	Q	0	Q	0	Q	0	Q	0	Q	0	Q	0	Q	0	Q	0	Q	0	Q	0	Q	0	Q	0	Q	0	Q	0	Q	0	Q	0	Q	0	Q	0	Q	0	Q	0	Q	0	Q
folded	F	23	K	-3.2457	K	-3.3096	K	-3.2804	K	-3.3096	K	-3.3063	K	-3.3078	K	-3.3078	K	-3.3079	K	-3.3079	K	-3.3096	K	-3.3096	K	-3.3096	K	-3.3096	K	-3.3096	K	-3.3096	K	-3.3096	K	-3.3096	K	-3.3096	K	-3.3086	K	-3.3096	K	-3.3096	K	-3.3091	K	-3.3094	K
folded	F	24	E	-3.3107	E	-3.3367	E	-3.3305	E	-3.3367	E	-3.3367	E	-3.3349	E	-3.3349	E	-3.3351	E	-3.3351	E	-3.3367	E	-3.3367	E	-3.3367	E	-3.3367	E	-3.3367	E	-3.3367	E	-3.3367	E	-3.3367	E	-3.3367	E	-3.2989	E	-3.3367	E	-3.3367	E	-3.3367	E	-3.3373	E
folded	F	25	S	-2.2652	S	-2.2515	S	-2.2511	S	-2.2515	S	-2.2515	S	-2.2498	S	-2.2498	S	-2.25	S	-2.25	S	-2.2515	S	-2.2515	S	-2.2515	S	-2.2515	S	-2.2515	S	-2.2515	S	-2.2515	S	-2.2515	S	-2.2515	S	-2.1837	S	-2.2515	S	-2.2515	S	-2.2515	S	-2.2531	S
folded	F	26	N	-2.3469	N	-2.329	N	-2.3285	N	-2.329	N	-2.329	N	-2.3267	N	-2.3267	N	-2.3269	N	-2.3269	N	-2.329	N	-2.329	N	-2.329	N	-2.329	N	-2.329	N	-2.329	N	-2.329	N	-2.329	N	-2.329	N	-2.2809	N	-2.329	N	-2.329	N	-2.329	N	-2.3293	N
folded	F	27	G	-2.2482	G	-2.2384	G	-2.2346	G	-2.2384	G	-2.2384	G	-2.2331	G	-2.2331	G	-2.2337	G	-2.2337	G	-2.2384	G	-2.2384	G	-2.2384	G	-2.2384	G	-2.2384	G	-2.2384	G	-2.2384	G	-2.2384	G	-2.2384	G	-2.1922	G	-2.2384	G	-2.2384	G	-2.2384	G	-2.2373	G
folded	F	28	P	-1.9106	P	-1.8779	P	-1.8749	P	-1.8779	P	-1.8779	P	-1.8679	P	-1.8679	P	-1.8678	P	-1.8678	P	-1.8779	P	-1.8779	P	-1.8779	P	-1.8779	P	-1.8779	P	-1.8779	P	-1.8779	P	-1.8779	P	-1.8779	P	-1.8245	P	-1.8779	P	-1.8779	P	-1.8779	P	-1.8774	P
folded	F	29	V	0	V	0	V	0	V	0	V	0	V	0	V	0	V	0	V	0	V	0	V	0	V	0	V	0	V	0	V	0	V	0	V	0	V	0	V	0	V	0	V	0	V	0	V	0	V
folded	F	30	K	-2.2681	K	-2.3439	K	-2.3304	K	-2.3439	K	-2.3412	K	-2.3414	K	-2.3414	K	-2.3414	K	-2.3414	K	-2.3439	K	-2.3439	K	-2.3439	K	-2.3439	K	-2.3439	K	-2.3439	K	-2.3439	K	-2.3439	K	-2.3439	K	-2.3112	K	-2.3439	K	-2.3439	K	-2.3434	K	-2.3437	K
folded	F	31	V	0	V	0	V	0	V	0	V	0	V	0	V	0	V	0	V	0	V	0	V	0	V	0	V	0	V	0	V	0	V	0	V	0	V	0	V	0	V	0	V	0	V	0	V	0	V
folded	F	32	W	-0.6928	W	-0.7347	W	-0.7325	W	-0.7347	W	-0.7347	W	-0.7347	W	-0.7347	W	-0.7347	W	-0.7347	W	-0.7347	W	-0.7347	W	-0.7347	W	-0.7347	W	-0.7347	W	-0.7346	W	-0.7347	W	-0.7347	W	-0.7347	W	-0.7347	W	-0.7347	W	-0.7347	W	-0.7347	W	-0.7347	W
folded	F	33	G	-0.3796	G	-0.3812	G	-0.3834	G	-0.3812	G	-0.3812	G	-0.3817	G	-0.38	G	-0.3812	G	-0.3812	G	-0.3812	G	-0.3812	G	-0.3812	G	-0.3812	G	-0.3812	G	-0.381	G	-0.3812	G	-0.3812	G	-0.3812	G	-0.3812	G	-0.3812	G	-0.3812	G	-0.3812	G	-0.3812	G
folded	F	34	S	-1.1556	S	-1.1757	S	-1.1767	S	-1.1757	S	-1.1757	S	-1.1782	S	-1.13	S	-1.1757	S	-1.1757	S	-1.1757	S	-1.1757	S	-1.1757	S	-1.1757	S	-1.1757	S	-1.1681	S	-1.1757	S	-1.1757	S	-1.1757	S	-1.1757	S	-1.1757	S	-1.1757	S	-1.1757	S	-1.1757	S
folded	F	35	I	0	I	0	I	0	I	0	I	0	I	0	I	0	I	0	I	0	I	0	I	0	I	0	I	0	I	0	I	0	I	0	I	0	I	0	I	0	I	0	I	0	I	0	I	0	I
folded	F	36	K	-2.8562	K	-2.8957	K	-2.8957	K	-2.8957	K	-2.8957	K	-2.9	K	-3.478	K	-2.8957	K	-2.9335	K	-2.8957	K	-2.8957	K	-2.8957	K	-2.8957	K	-2.8957	K	-2.7578	K	-2.8957	K	-2.7414	K	-2.8957	K	-2.8957	K	-2.8957	K	-2.8957	K	-2.8957	K	-2.8957	K
folded	F	37	G	-2.4267	G	-2.4575	G	-2.4575	G	-2.4575	G	-2.4575	G	-2.4605	R	-3.7659	G	-2.4575	G	-2.4162	G	-2.4575	G	-2.4575	G	-2.4575	G	-2.4575	G	-2.4575	G	-2.4497	G	-2.4575	G	-2.2099	G	-2.4575	G	-2.4575	G	-2.4575	G	-2.4575	G	-2.4575	G	-2.4575	G
folded	F	38	L	0	L	0	L	0	L	0	L	0	L	0	L	0	L	0	L	0	L	0	L	0	L	0	L	0	L	0	L	0	L	0	L	0	L	0	L	0	L	0	L	0	L	0	L	0	L
folded	F	39	T	-2.2467	T	-2.2344	T	-2.2366	T	-2.2739	T	-2.2739	T	-2.2344	T	-2.5399	T	-2.2358	T	-2.2253	T	-2.2344	T	-2.2344	T	-2.2344	T	-2.2197	T	-2.2344	T	-2.0424	T	-2.2344	T	-2.1195	T	-2.2344	T	-2.2344	T	-2.2344	T	-2.2344	T	-2.2344	T	-2.2366	T
folded	F	40	E	-3.0314	E	-2.9892	E	-2.9935	E	-3.0441	E	-3.0441	E	-2.9892	E	-3.1553	E	-2.992	E	-2.9228	E	-2.9892	E	-2.9892	E	-2.9892	E	-2.9685	E	-2.9892	E	-2.5927	E	-2.9892	E	-2.8931	E	-2.9892	E	-2.9892	E	-2.9892	E	-2.9892	E	-2.9892	E	-2.9935	E
folded	F	41	G	-1.1651	G	-1.0799	G	-1.0887	G	-1.206	G	-1.206	G	-1.0799	G	-1.0799	G	-1.0855	S	-1.3481	G	-1.0799	G	-1.0793	G	-1.0799	G	-1.005	G	-1.0799	G	-0.8067	G	-1.0799	G	-1.044	G	-1.0799	G	-1.0799	G	-1.0799	G	-1.0799	G	-1.0799	G	-1.0887	G
folded	F	42	L	0.008	L	0.1656	L	0.1612	L	-0.0935	L	-0.0935	L	0.1656	L	0.1656	L	0.1628	L	-0.3252	L	0.1656	L	0.1669	L	0.1656	L	0.3294	L	0.1656	L	0.3009	L	0.1656	L	0.1656	L	0.1656	L	0.1656	L	0.1656	L	0.1656	L	0.1656	L	0.1612	L
folded	F	43	H	0	H	0	H	0	H	0	H	0	H	0	H	0	H	0	H	0	H	0	H	0	H	0	H	0	H	0	H	0	H	0	H	0	H	0	H	0	H	0	H	0	H	0	H	0	H
folded	F	44	G	0	G	0	G	0	G	0	G	0	G	0	G	0	G	0	G	0	G	0	G	0	G	0	G	0	G	0	G	0	G	0	G	0	G	0	G	0	G	0	G	0	G	0	G	0	G
folded	F	45	F	0	F	0	F	0	F	0	F	0	F	0	F	0	F	0	F	0	F	0	F	0	F	0	F	0	F	0	F	0	F	0	F	0	F	0	F	0	F	0	F	0	F	0	F	0	F
folded	F	46	H	0	H	0	H	0	H	0	H	0	H	0	H	0	H	0	H	0	H	0	H	0	H	0	H	0	H	0	H	0	H	0	H	0	H	0	H	0	H	0	H	0	H	0	H	0	H
folded	F	47	V	0	V	0	V	0	V	0	V	0	V	0	V	0	V	0	V	0	V	0	V	0	V	0	V	0	V	0	V	0	V	0	V	0	V	0	V	0	V	0	V	0	V	0	V	0	V
folded	F	48	H	0	H	0	H	0	H	0	H	0	H	0	H	0	H	0	H	0	H	0	H	0	H	0	H	0	H	0	H	0	H	0	H	0	H	0	H	0	H	0	H	0	H	0	H	0	H
folded	F	49	E	-0.5767	E	-0.5864	E	-0.5864	E	-0.5835	E	-0.5835	E	-0.585	E	-0.585	E	-0.5836	E	-0.5836	E	-0.5836	E	-0.5836	E	-0.5836	E	-0.5836	E	-0.5836	E	-0.5836	E	-0.5836	E	-0.5836	E	-0.5836	E	-0.5835	E	-0.5836	E	-0.5927	E	-0.5813	E	-0.5361	E
folded	F	50	F	-0.3269	F	-0.3544	F	-0.3544	F	-0.3483	F	-0.3483	F	-0.3518	F	-0.3518	F	-0.3486	F	-0.3486	F	-0.3486	F	-0.3486	F	-0.3486	F	-0.3486	F	-0.3486	F	-0.3486	F	-0.3486	F	-0.3486	F	-0.3486	F	-0.3486	F	-0.3486	F	-0.347	F	-0.3466	F	-0.3039	F
folded	F	51	G	0	G	0	G	0	G	0	G	0	G	0	G	0	G	0	G	0	G	0	G	0	G	0	G	0	G	0	G	0	G	0	G	0	G	0	G	0	G	0	G	0	G	0	G	0	G
folded	F	52	D	-0.4398	D	-0.4894	D	-0.4894	D	-0.4682	D	-0.4682	D	-0.4654	D	-0.4654	D	-0.466	D	-0.466	D	-0.466	D	-0.466	D	-0.466	D	-0.466	D	-0.466	D	-0.466	D	-0.466	D	-0.466	D	-0.466	D	-0.466	D	-0.466	D	-0.4654	D	-0.4654	D	-0.4518	D
folded	F	53	N	-0.2618	N	-0.3251	N	-0.3251	N	-0.3146	N	-0.3146	N	-0.3125	N	-0.3125	N	-0.3144	N	-0.3144	N	-0.3144	N	-0.3144	N	-0.3144	N	-0.3144	N	-0.3144	N	-0.3144	N	-0.3144	N	-0.3144	N	-0.3144	N	-0.3144	N	-0.3144	N	-0.314	N	-0.3142	N	-0.3139	N
folded	F	54	T	-0.0941	T	-0.126	T	-0.126	T	-0.1202	T	-0.1202	T	-0.1174	T	-0.1174	T	-0.12	T	-0.12	T	-0.12	T	-0.12	T	-0.12	T	-0.12	T	-0.12	T	-0.12	T	-0.12	T	-0.12	T	-0.12	T	-0.12	T	-0.12	T	-0.12	T	-0.12	T	-0.12	T
folded	F	55	A	-0.1819	A	-0.2014	A	-0.2014	A	-0.1986	A	-0.1986	A	-0.1973	A	-0.1973	A	-0.1985	A	-0.1985	A	-0.1985	A	-0.1985	A	-0.1985	A	-0.1985	A	-0.1985	A	-0.1985	A	-0.1985	A	-0.1985	A	-0.1985	A	-0.1985	A	-0.1985	A	-0.1985	A	-0.1985	A	-0.1985	A
folded	F	56	G	-0.583	G	-0.6078	G	-0.6078	G	-0.6045	G	-0.6045	G	-0.6033	G	-0.5761	G	-0.6045	G	-0.6045	G	-0.6045	G	-0.6045	G	-0.6045	G	-0.6045	G	-0.6045	G	-0.6045	G	-0.6045	G	-0.6045	G	-0.6045	G	-0.6045	G	-0.6045	G	-0.6045	G	-0.6045	G	-0.6045	G
folded	F	57	C	-0.4977	C	-0.5183	C	-0.5183	C	-0.5155	C	-0.5155	C	-0.5152	C	-0.4868	C	-0.5153	C	-0.5153	C	-0.5153	C	-0.5153	C	-0.5153	C	-0.5153	C	-0.5153	C	-0.5153	C	-0.5153	C	-0.5153	C	-0.5153	C	-0.5153	C	-0.5153	C	-0.5151	C	-0.5152	C	-0.5149	C
folded	F	58	T	-0.3608	T	-0.3727	T	-0.3727	T	-0.3714	T	-0.3714	T	-0.3712	T	-0.3712	T	-0.3712	T	-0.3712	T	-0.3712	T	-0.3712	T	-0.3712	T	-0.3712	T	-0.3712	T	-0.3712	T	-0.3712	T	-0.3712	T	-0.3712	T	-0.3712	T	-0.3712	T	-0.3706	T	-0.3707	T	-0.3705	T
folded	F	59	S	-0.447	S	-0.4685	S	-0.4685	S	-0.4647	S	-0.4647	S	-0.4645	S	-0.4645	S	-0.4641	S	-0.4641	S	-0.4641	S	-0.4641	S	-0.4641	S	-0.4641	S	-0.4641	S	-0.4641	S	-0.4641	S	-0.4641	S	-0.4641	S	-0.4641	S	-0.4641	S	-0.4639	S	-0.4634	S	-0.4638	S
folded	F	60	A	0	A	0	A	0	A	0	A	0	A	0	A	0	A	0	A	0	A	0	A	0	A	0	A	0	A	0	A	0	A	0	A	0	A	0	A	0	A	0	A	0	A	0	A	0	A
folded	F	61	G	-0.4985	G	-0.5066	G	-0.5066	G	-0.5054	G	-0.5054	G	-0.5053	G	-0.5053	G	-0.505	G	-0.505	G	-0.505	G	-0.505	G	-0.505	G	-0.505	G	-0.505	G	-0.505	G	-0.505	G	-0.505	G	-0.505	G	-0.505	G	-0.505	G	-0.5041	G	-0.5034	G	-0.4797	G
folded	F	62	P	-0.6141	P	-0.6094	P	-0.6094	P	-0.6119	P	-0.6119	P	-0.6114	P	-0.6114	P	-0.6119	P	-0.6119	P	-0.6119	P	-0.6119	P	-0.6119	P	-0.6119	P	-0.6119	P	-0.6119	P	-0.6119	P	-0.6119	P	-0.6119	P	-0.6117	P	-0.6119	P	-0.6105	P	-0.6091	P	-0.611	P
folded	F	63	H	0	H	0	H	0	H	0	H	0	H	0	H	0	H	0	H	0	H	0	H	0	H	0	H	0	H	0	H	0	H	0	H	0	H	0	H	0	H	0	H	0	H	0	H	0	H
folded	F	64	F	0	F	0	F	0	F	0	F	0	F	0	F	0	F	0	F	0	F	0	F	0	F	0	F	0	F	0	F	0	F	0	F	0	F	0	F	0	F	0	F	0	F	0	F	0	F
folded	F	65	N	-0.529	N	-0.521	N	-0.521	N	-0.521	N	-0.521	N	-0.5209	N	-0.5209	N	-0.521	N	-0.521	N	-0.521	N	-0.5199	N	-0.521	N	-0.521	N	-0.521	N	-0.521	N	-0.521	N	-0.521	N	-0.521	N	-0.5096	N	-0.5212	N	-0.5375	N	-0.5203	N	-0.5225	N
folded	F	66	P	-0.3002	P	-0.2831	P	-0.2831	P	-0.2829	P	-0.2829	P	-0.2829	P	-0.2829	P	-0.2829	P	-0.2829	P	-0.2829	P	-0.2829	P	-0.2829	P	-0.2829	P	-0.2829	P	-0.2829	P	-0.2829	P	-0.2829	P	-0.2829	P	-0.2682	P	-0.2831	P	0.1446	P	-0.2826	P	-0.2846	P
folded	F	67	L	0.2185	L	0.2472	L	0.2472	L	0.2472	L	0.2472	L	0.2472	L	0.2472	L	0.2472	L	0.2472	L	0.2472	L	0.2716	L	0.2472	L	0.2472	L	0.2472	L	0.2472	L	0.2472	L	0.2472	L	0.2472	L	0.2531	L	0.247	L	0.2092	L	0.2472	L	0.2467	L
folded	F	68	S	-0.5256	S	-0.514	S	-0.514	S	-0.514	S	-0.514	S	-0.514	S	-0.514	S	-0.514	S	-0.514	S	-0.514	S	-0.4888	S	-0.514	S	-0.514	S	-0.514	S	-0.514	S	-0.514	S	-0.514	S	-0.514	S	-0.5154	S	-0.514	S	-0.5443	S	-0.514	S	-0.514	S
folded	F	69	R	-1.7664	R	-1.7649	R	-1.7649	R	-1.7649	R	-1.7649	R	-1.7649	R	-1.7649	R	-1.7649	R	-1.7649	R	-1.7649	R	-1.7009	R	-1.7649	R	-1.7649	R	-1.7649	R	-1.7649	R	-1.7649	R	-1.7649	R	-1.7649	R	-1.7644	R	-1.7649	R	-1.7823	R	-1.7649	R	-1.7649	R
folded	F	70	K	-2.6571	K	-2.6715	K	-2.6715	K	-2.6715	K	-2.6715	K	-2.6715	K	-2.6715	K	-2.6715	K	-2.6715	K	-2.6715	K	-2.5933	K	-2.6715	K	-2.6715	K	-2.6715	K	-2.6715	K	-2.6715	K	-2.6715	K	-2.6715	K	-2.671	K	-2.6715	K	-2.6738	K	-2.6715	K	-2.6715	K
folded	F	71	H	0	H	0	H	0	H	0	H	0	H	0	H	0	H	0	H	0	H	0	H	0	H	0	H	0	H	0	H	0	H	0	H	0	H	0	H	0	H	0	H	0	H	0	H	0	H
folded	F	72	G	0	G	0	G	0	G	0	G	0	G	0	G	0	G	0	G	0	G	0	S	0	G	0	G	0	G	0	G	0	G	0	G	0	G	0	G	0	G	0	G	0	G	0	G	0	G
folded	F	73	G	0	G	0	G	0	G	0	G	0	G	0	G	0	G	0	G	0	G	0	G	0	G	0	G	0	G	0	G	0	G	0	G	0	G	0	G	0	G	0	G	0	G	0	G	0	G
folded	F	74	P	-1.6459	P	-1.6536	P	-1.6535	P	-1.6495	P	-1.6495	P	-1.6536	P	-1.6536	P	-1.6536	P	-1.6525	P	-1.6536	P	-1.6939	P	-1.6536	P	-1.6191	P	-1.6544	P	-1.6544	P	-1.6536	P	-1.6536	P	-1.6536	P	-1.6613	P	-1.6536	P	-1.6527	P	-1.6536	P	-1.6536	P
folded	F	75	K	-2.5167	K	-2.5218	K	-2.5218	K	-2.522	K	-2.522	K	-2.5218	K	-2.5218	K	-2.5218	K	-2.5218	K	-2.5218	K	-2.6069	K	-2.5218	K	-2.5167	K	-2.523	K	-2.523	K	-2.5218	K	-2.5218	K	-2.5218	K	-2.5272	K	-2.5218	K	-2.5208	K	-2.5218	K	-2.5218	K
folded	F	76	D	-2.6452	D	-2.6566	D	-2.6566	D	-2.6576	D	-2.6576	D	-2.6566	D	-2.6566	D	-2.6566	D	-2.6566	D	-2.6566	D	-2.8167	D	-2.6566	D	-2.6505	D	-2.659	D	-2.659	D	-2.6566	D	-2.6566	D	-2.6566	D	-2.6566	D	-2.6566	D	-2.6541	D	-2.6566	D	-2.6566	D
folded	F	77	E	-3.2986	E	-3.3091	E	-3.3091	E	-3.3104	E	-3.3104	E	-3.3091	E	-3.3091	E	-3.3091	E	-3.3091	E	-3.3091	E	-3.3137	E	-3.3091	E	-3.3091	E	-3.3103	E	-3.3103	E	-3.3091	E	-3.3091	E	-3.3091	E	-3.3146	E	-3.3091	E	-3.3056	E	-3.3091	E	-3.3091	E
folded	F	78	E	-3.1564	E	-3.1731	E	-3.1731	E	-3.1741	E	-3.1741	E	-3.1731	E	-3.1731	E	-3.1731	E	-3.1731	E	-3.1731	E	-3.0155	E	-3.1731	E	-3.1731	E	-3.1739	E	-3.1739	E	-3.1731	E	-3.1731	E	-3.1731	E	-3.1732	E	-3.1731	E	-3.1691	E	-3.1731	E	-3.1731	E
folded	F	79	R	0	R	0	R	0	R	0	R	0	R	0	R	0	R	0	R	0	R	0	R	0	R	0	R	0	R	0	R	0	R	0	R	0	R	0	R	0	R	0	R	0	R	0	R	0	R
folded	F	80	H	0	H	0	H	0	H	0	H	0	H	0	H	0	H	0	H	0	H	0	H	0	H	0	H	0	H	0	H	0	H	0	H	0	H	0	H	0	H	0	H	0	H	0	H	0	H
folded	F	81	V	0	V	0	V	0	V	0	V	0	V	0	V	0	V	0	V	0	V	0	V	0	V	0	V	0	V	0	V	0	V	0	V	0	V	0	V	0	V	0	V	0	V	0	V	0	V
folded	F	82	G	0	G	0	G	0	G	0	G	0	G	0	G	0	G	0	G	0	G	0	G	0	G	0	G	0	G	0	G	0	G	0	G	0	G	0	G	0	G	0	G	0	G	0	G	0	G
folded	F	83	D	0	D	0	D	0	D	0	D	0	D	0	D	0	D	0	D	0	D	0	D	0	D	0	D	0	D	0	D	0	D	0	D	0	D	0	D	0	D	0	D	0	D	0	D	0	D
folded	F	84	L	0	L	0	L	0	L	0	L	0	L	0	L	0	L	0	L	0	L	0	L	0	L	0	L	0	L	0	L	0	L	0	L	0	L	0	L	0	L	0	L	0	L	0	L	0	L
folded	F	85	G	0	G	0	G	0	G	0	G	0	G	0	G	0	G	0	G	0	G	0	G	0	G	0	G	0	G	0	G	0	G	0	G	0	G	0	G	0	G	0	G	0	G	0	G	0	G
folded	F	86	N	-0.1092	N	-0.0889	N	-0.0898	N	-0.1384	N	-0.1384	N	-0.0889	N	-0.0889	N	-0.0895	N	-0.2343	N	-0.0889	N	-0.0781	N	-0.0889	S	0.1638	N	-0.0889	N	-0.0889	N	-0.0889	N	-0.0889	N	-0.0889	N	-0.0889	N	-0.0889	N	-0.0889	N	-0.0889	N	-0.0899	N
folded	F	87	V	0	V	0	V	0	V	0	V	0	V	0	V	0	V	0	V	0	V	0	V	0	V	0	V	0	V	0	V	0	V	0	V	0	V	0	V	0	V	0	V	0	V	0	V	0	V
folded	F	88	T	-0.8126	T	-0.7411	T	-0.7442	T	-0.8462	T	-0.8462	T	-0.7411	T	-0.7411	T	-0.7431	T	-0.9877	T	-0.7411	T	-0.7401	T	-0.7411	T	-0.6479	T	-0.7411	T	-0.4735	T	-0.7411	T	-0.7095	T	-0.7411	T	-0.7411	T	-0.7411	T	-0.7411	T	-0.7411	T	-0.7442	T
folded	F	89	A	0	A	0	A	0	A	0	A	0	A	0	A	0	A	0	A	0	A	0	A	0	A	0	A	0	A	0	A	0	A	0	A	0	A	0	A	0	A	0	A	0	A	0	A	0	A
folded	F	90	D	-3.4206	D	-3.3843	D	-3.3865	D	-3.4172	D	-3.4172	D	-3.3843	D	-3.3843	D	-3.3857	D	-3.6831	D	-3.3843	D	-3.3843	D	-3.3843	D	-3.3719	D	-3.3843	A	-2.2781	D	-3.3843	D	-3.3021	D	-3.3843	D	-3.3843	D	-3.3843	D	-3.3843	D	-3.3843	D	-3.3865	D
folded	F	91	K	-3.714	K	-3.7075	K	-3.7089	K	-3.7072	K	-3.7072	K	-3.7075	K	-3.7075	K	-3.7084	K	-3.7724	K	-3.7075	K	-3.7075	K	-3.7075	K	-3.7073	K	-3.7075	K	-3.1653	K	-3.7075	K	-3.6293	K	-3.7075	K	-3.7075	K	-3.7075	K	-3.7075	K	-3.7075	K	-3.7089	K
folded	F	92	D	-3.6147	D	-3.6122	D	-3.6122	D	-3.6122	D	-3.6122	D	-3.6122	D	-3.8432	D	-3.6122	D	-3.6508	D	-3.6122	D	-3.6122	D	-3.6122	D	-3.6122	D	-3.6122	D	-3.2483	D	-3.6122	D	-3.4675	D	-3.6122	D	-3.6122	D	-3.6122	D	-3.6122	D	-3.6122	D	-3.6122	D
folded	F	93	G	0	G	0	G	0	G	0	G	0	G	0	G	0	G	0	G	0	G	0	G	0	G	0	G	0	G	0	G	0	G	0	C	-2.6762	G	0	G	0	G	0	G	0	G	0	G	0	G
folded	F	94	V	-2.7051	V	-2.7222	V	-2.7232	V	-2.722	V	-2.722	V	-2.7238	V	-3.0278	V	-2.7228	V	-2.784	V	-2.7222	V	-2.7222	V	-2.7222	V	-2.7221	V	-2.7222	V	-2.3417	V	-2.7222	V	-2.5654	V	-2.7222	V	-2.7222	V	-2.7222	V	-2.7222	V	-2.7222	V	-2.7232	V
folded	F	95	A	0	A	0	A	0	A	0	A	0	A	0	A	0	A	0	A	0	A	0	A	0	A	0	A	0	A	0	A	0	A	0	A	0	A	0	A	0	A	0	A	0	A	0	A	0	A
folded	F	96	D	-2.1437	D	-2.1441	D	-2.1427	D	-2.1441	D	-2.1441	D	-2.1443	D	-2.1434	D	-2.1441	D	-2.1897	D	-2.1441	D	-2.1441	D	-2.1441	D	-2.1441	D	-2.1441	D	-1.9855	D	-2.1441	D	-2.1441	D	-2.1441	D	-2.1441	D	-2.1441	D	-2.1441	D	-2.1441	D	-2.1441	D
folded	F	97	V	0	V	0	V	0	V	0	V	0	V	0	V	0	V	0	V	0	V	0	V	0	V	0	V	0	V	0	V	0	V	0	V	0	V	0	V	0	V	0	V	0	V	0	V	0	V
folded	F	98	S	-1.0286	S	-1.0272	S	-1.0292	S	-1.0272	S	-1.0272	S	-1.0272	S	-1.0272	S	-1.0272	S	-1.0272	S	-1.0272	S	-1.0272	S	-1.0272	S	-1.0272	S	-1.0272	S	-1.0272	S	-1.0272	S	-1.0272	S	-1.0272	S	-1.0272	S	-1.0272	S	-1.0272	S	-1.0272	S	-1.0272	S
folded	F	99	I	-1.1637	I	-1.1561	I	-1.1577	I	-1.1532	I	-1.1532	I	-1.1551	I	-1.1551	I	-1.1551	I	-1.1541	I	-1.1561	I	-1.1558	I	-1.1561	I	-1.1337	I	-1.1561	I	-1.1561	I	-1.1561	I	-1.1561	I	-1.1561	I	-1.1561	I	-1.1561	I	-1.1561	I	-1.1561	I	-1.1561	I
folded	F	100	E	-2.2113	E	-2.2218	E	-2.2216	E	-2.2219	E	-2.2219	E	-2.2192	E	-2.2192	E	-2.2192	E	-2.2192	E	-2.2218	E	-2.2219	E	-2.2218	E	-2.2218	E	-2.2218	E	-2.2218	E	-2.2218	E	-2.2218	E	-2.2218	E	-2.2271	E	-2.2218	E	-2.2218	E	-2.2218	E	-2.2217	E
folded	F	101	D	0	D	0	D	0	D	0	D	0	D	0	D	0	D	0	D	0	D	0	D	0	D	0	D	0	D	0	D	0	D	0	D	0	D	0	D	0	D	0	D	0	D	0	D	0	D
folded	F	102	S	-0.9993	S	-0.9634	S	-0.9654	S	-0.9635	S	-0.9635	S	-0.9591	S	-0.9591	S	-0.9591	S	-0.9591	S	-0.9634	S	-0.9635	S	-0.9634	S	-0.9634	S	-0.9634	S	-0.9634	S	-0.9634	S	-0.9634	S	-0.9634	S	-0.9272	S	-0.9634	S	-0.9634	S	-0.9634	S	-0.9631	S
folded	F	103	V	-0.3432	V	-0.3256	V	-0.3255	V	-0.3257	V	-0.3266	V	-0.3237	V	-0.3237	V	-0.3237	V	-0.3237	V	-0.3256	V	-0.3257	V	-0.3256	V	-0.3256	V	-0.3256	V	-0.3256	V	-0.3256	V	-0.3256	V	-0.3256	V	-0.2815	V	-0.3259	V	-0.2963	V	-0.3254	V	-0.2918	V
folded	F	104	I	0	I	0	I	0	I	0	I	0	I	0	I	0	I	0	I	0	I	0	I	0	I	0	I	0	I	0	I	0	I	0	I	0	I	0	I	0	I	0	I	0	I	0	I	0	I
folded	F	105	S	-1.0536	S	-1.0743	S	-1.0703	S	-1.0731	S	-1.0645	S	-1.0723	S	-1.0723	S	-1.0723	S	-1.0723	S	-1.0743	S	-1.0743	S	-1.0743	S	-1.0743	S	-1.0743	S	-1.0743	S	-1.0743	S	-1.0743	S	-1.0743	L	-0.7393	S	-1.0748	S	-0.5202	S	-1.076	S	-0.9935	S
folded	F	106	L	0	L	0	L	0	L	0	L	0	L	0	L	0	L	0	L	0	L	0	L	0	L	0	L	0	L	0	L	0	L	0	L	0	L	0	L	0	L	0	L	0	L	0	L	0	L
folded	F	107	S	-1.1408	S	-1.1406	S	-1.1404	S	-1.1392	S	-1.1282	S	-1.1406	S	-1.1406	S	-1.1406	S	-1.1406	S	-1.1406	S	-1.1406	S	-1.1406	S	-1.1406	S	-1.1406	S	-1.1406	S	-1.1406	S	-1.1406	S	-1.1406	S	-0.9992	S	-1.1409	S	-0.4173	S	-1.1428	S	-1.0701	S
folded	F	108	G	-1.4735	G	-1.473	G	-1.473	G	-1.4722	G	-1.4668	G	-1.473	G	-1.473	G	-1.473	G	-1.473	G	-1.473	G	-1.473	G	-1.473	G	-1.473	G	-1.473	G	-1.473	G	-1.473	G	-1.473	G	-1.473	G	-1.367	G	-1.4734	G	0.0939	G	-1.4741	G	-1.3978	G
folded	F	109	D	-2.1717	D	-2.1701	D	-2.1701	D	-2.1701	D	-2.1727	D	-2.1701	D	-2.1701	D	-2.1701	D	-2.1701	D	-2.1701	D	-2.1701	D	-2.1701	D	-2.1701	D	-2.1701	D	-2.1701	D	-2.1701	D	-2.1701	D	-2.1701	D	-2.0699	D	-2.1708	Y	0.9968	D	-2.1697	D	-2.0719	D
folded	F	110	H	-1.1113	H	-1.1048	H	-1.1048	H	-1.1038	H	-1.0981	H	-1.1048	H	-1.1048	H	-1.1048	H	-1.1048	H	-1.1048	H	-1.1048	H	-1.1048	H	-1.1048	H	-1.1048	H	-1.1048	H	-1.1048	H	-1.1048	H	-1.1048	H	-0.9167	H	-1.1063	H	0.5274	H	-1.106	H	-0.9863	H
folded	F	111	C	-0.7759	C	-0.7749	C	-0.7749	C	-0.7726	C	-0.7569	C	-0.7749	C	-0.7749	C	-0.7749	C	-0.7749	C	-0.7749	C	-0.7749	C	-0.7749	C	-0.7749	C	-0.7749	C	-0.7749	C	-0.7749	C	-0.7749	C	-0.7749	C	-0.6073	C	-0.7756	C	0.3482	C	-0.7785	Y	-0.5052	C
folded	F	112	I	0	I	0	I	0	I	0	I	0	I	0	I	0	I	0	I	0	I	0	I	0	I	0	I	0	I	0	I	0	I	0	I	0	I	0	I	0	I	0	I	0	I	0	I	0	I
folded	F	113	I	0.1172	I	0.1168	I	0.1308	I	0.1649	I	0.2266	I	0.1168	I	0.1168	I	0.1168	I	0.1168	I	0.1168	I	0.1168	I	0.1172	I	0.1172	I	0.1168	I	0.1168	I	0.1168	I	0.1168	I	0.1172	I	0.1789	I	0.1185	I	0.1375	I	0.0995	I	0	I
folded	F	114	G	0	G	0	G	0	G	0	G	0	G	0	G	0	G	0	G	0	G	0	G	0	G	0	G	0	G	0	G	0	G	0	G	0	G	0	G	0	G	0	G	0	G	0	G	0	G
folded	F	115	R	-0.0508	R	-0.0579	R	-0.0579	R	-0.027	R	-0.0039	R	-0.0552	R	-0.0552	R	-0.054	R	-0.054	R	-0.054	R	-0.054	R	-0.054	R	-0.054	R	-0.054	R	-0.054	R	-0.054	R	-0.054	R	-0.054	R	-0.054	R	-0.054	R	-0.0502	R	-0.0596	R	0	R
folded	F	116	T	0	T	0	T	0	T	0	T	0	T	0	T	0	T	0	T	0	T	0	T	0	T	0	T	0	T	0	T	0	T	0	T	0	T	0	T	0	T	0	T	0	T	0	T	0	T
folded	F	117	L	0	L	0	L	0	L	0	L	0	L	0	L	0	L	0	L	0	L	0	L	0	L	0	L	0	L	0	L	0	L	0	L	0	L	0	L	0	L	0	L	0	L	0	L	0	L
folded	F	118	V	0	V	0	V	0	V	0	V	0	V	0	V	0	V	0	V	0	V	0	V	0	V	0	V	0	V	0	V	0	V	0	V	0	V	0	V	0	V	0	V	0	V	0	V	0	V
folded	F	119	V	0	V	0	V	0	V	0	V	0	V	0	V	0	V	0	V	0	V	0	V	0	V	0	V	0	V	0	V	0	V	0	V	0	V	0	V	0	V	0	V	0	V	0	V	0	V
folded	F	120	H	0	H	0	H	0	H	0	H	0	H	0	H	0	H	0	H	0	H	0	H	0	H	0	H	0	H	0	H	0	H	0	H	0	H	0	H	0	H	0	H	0	H	0	H	0	H
folded	F	121	E	-2.1276	E	-2.199	E	-2.199	E	-2.2339	E	-2.2339	E	-2.199	E	-2.199	E	-2.199	E	-2.2592	E	-2.199	E	-2.199	E	-2.199	E	-2.1862	E	-2.199	E	-2.199	E	-2.199	E	-2.199	E	-2.199	E	-2.199	E	-2.199	E	-2.199	E	-2.199	E	-2.199	E
folded	F	122	K	-1.9849	K	-2.0138	K	-2.015	K	-2.0658	K	-2.0658	K	-2.0138	K	-2.0138	K	-2.0146	K	-2.1267	K	-2.0138	K	-2.0129	K	-2.0138	K	-1.9666	K	-2.0138	K	-2.0139	K	-2.0138	K	-2.0138	K	-2.0138	K	-2.0138	K	-2.0138	K	-2.0138	K	-2.0138	K	-2.015	K
folded	F	123	A	-0.7614	A	-0.7365	A	-0.738	A	-0.8214	A	-0.8214	A	-0.7365	A	-0.7365	A	-0.7375	A	-0.9203	A	-0.7365	A	-0.7287	A	-0.7365	A	-0.6404	A	-0.7365	A	-0.7366	A	-0.7365	A	-0.7365	A	-0.7365	A	-0.7365	A	-0.7365	A	-0.7365	A	-0.7365	A	-0.738	A
folded	F	124	D	0	D	0	D	0	D	0	D	0	D	0	D	0	D	0	D	0	D	0	D	0	D	0	D	0	D	0	D	0	D	0	D	0	D	0	D	0	D	0	D	0	D	0	D	0	D
folded	F	125	D	-1.4867	D	-1.5077	D	-1.5077	D	-1.4941	D	-1.4941	D	-1.5077	D	-1.5077	D	-1.5077	D	-1.506	D	-1.5077	D	-1.4682	D	-1.5077	D	-1.4569	D	-1.5077	D	-1.5077	D	-1.5077	D	-1.5077	D	-1.5077	D	-1.5077	D	-1.5077	D	-1.5077	D	-1.5077	D	-1.5077	D
folded	F	126	L	-1.1721	L	-1.1919	L	-1.1919	L	-1.1737	L	-1.1737	L	-1.1919	L	-1.1919	L	-1.1919	L	-1.1904	L	-1.1919	L	-1.1559	L	-1.1919	L	-1.117	L	-1.1922	L	-1.1922	L	-1.1919	L	-1.1919	L	-1.1919	L	-1.1919	L	-1.1919	L	-1.1919	L	-1.1919	L	-1.1919	L
folded	F	127	G	-2.5208	G	-2.5433	G	-2.5433	G	-2.5363	G	-2.5363	G	-2.5433	G	-2.5433	G	-2.5433	G	-2.5433	G	-2.5433	G	0	G	-2.5433	G	-2.5209	G	-2.5436	G	-2.5436	G	-2.5433	G	-2.5433	G	-2.5433	G	-2.5433	G	-2.5433	G	-2.5425	G	-2.5433	G	-2.5433	G
folded	F	128	K	-2.6001	K	-2.6118	K	-2.6118	K	-2.6069	K	-2.6069	K	-2.6118	K	-2.6118	K	-2.6118	K	-2.6118	K	-2.6118	K	-2.5742	K	-2.6118	K	-2.5974	K	-2.6118	K	-2.6118	K	-2.6118	K	-2.6118	K	-2.6118	K	-2.6118	K	-2.6118	K	-2.6118	K	-2.6118	K	-2.6118	K
folded	F	129	G	-2.3417	G	-2.3542	G	-2.3542	G	-2.3508	G	-2.3508	G	-2.3542	G	-2.3542	G	-2.3542	G	-2.3542	G	-2.3542	G	-2.3312	G	-2.3542	G	-2.3455	G	-2.3542	G	-2.3542	G	-2.3542	G	-2.3542	G	-2.3542	G	-2.3542	G	-2.3542	G	-2.3542	G	-2.3542	G	-2.3542	G
folded	F	130	G	-2.2279	G	-2.2525	G	-2.2525	G	-2.2522	G	-2.2522	G	-2.2525	G	-2.2525	G	-2.2525	G	-2.2525	G	-2.2525	G	-2.2437	G	-2.2525	G	-2.2525	G	-2.2525	G	-2.2525	G	-2.2525	G	-2.2525	G	-2.2525	G	-2.2525	G	-2.2525	G	-2.2525	G	-2.2525	G	-2.2525	G
folded	F	131	N	-2.9027	N	-2.9593	N	-2.9593	N	-2.9593	N	-2.9593	N	-2.9593	N	-2.9593	N	-2.9593	N	-2.9593	N	-2.9593	N	-2.953	N	-2.9593	N	-2.9593	N	-2.9593	N	-2.9593	N	-2.9593	N	-2.9593	N	-2.9593	N	-2.9593	N	-2.9593	N	-2.9593	N	-2.9593	N	-2.9593	N
folded	F	132	E	-3.5667	E	-3.6053	E	-3.6053	E	-3.6053	E	-3.6053	E	-3.6053	E	-3.6053	E	-3.6053	E	-3.6053	E	-3.6053	E	-3.599	E	-3.6053	E	-3.6053	E	-3.6053	E	-3.6053	E	-3.6053	E	-3.6053	E	-3.6053	E	-3.6053	E	-3.6053	E	-3.6053	E	-3.6053	E	-3.6053	E
folded	F	133	E	-3.4808	E	-3.5276	E	-3.5276	E	-3.5273	E	-3.5273	E	-3.5276	E	-3.5276	E	-3.5276	E	-3.5276	E	-3.5276	E	-3.5197	E	-3.5276	E	-3.5276	E	-3.5276	E	-3.5276	E	-3.5276	E	-3.5276	E	-3.5276	E	-3.5276	E	-3.5276	E	-3.5276	E	-3.5276	E	-3.5276	E
folded	F	134	S	0	S	0	S	0	S	0	S	0	S	0	S	0	S	0	S	0	S	0	S	0	S	0	S	0	S	0	S	0	S	0	S	0	S	0	S	0	S	0	S	0	S	0	S	0	S
folded	F	135	T	-3.0991	T	-3.1253	T	-3.1253	T	-3.1225	T	-3.1225	T	-3.1253	T	-3.1253	T	-3.1253	T	-3.1253	T	-3.1253	T	-3.0701	T	-3.1253	T	-3.1168	T	-3.1253	T	-3.1253	T	-3.1253	T	-3.1253	T	-3.1253	T	-3.1251	T	-3.1253	T	-3.1247	T	-3.1253	T	-3.1253	T
folded	F	136	K	-3.1182	K	-3.1383	K	-3.1383	K	-3.1371	K	-3.1371	K	-3.1385	K	-3.1385	K	-3.1386	K	-3.1386	K	-3.1386	K	-3.1224	K	-3.1386	K	-3.1334	K	-3.1386	K	-3.1386	K	-3.1386	K	-3.1386	K	-3.1386	K	-3.1384	K	-3.1386	K	-3.1385	K	-3.1383	K	-3.1383	K
folded	F	137	T	-1.8684	T	-1.8772	T	-1.8772	T	-1.8753	T	-1.8753	T	-1.8774	T	-1.8774	T	-1.8776	T	-1.8776	T	-1.8776	T	-1.8616	T	-1.8776	T	-1.8709	T	-1.8776	T	-1.8776	T	-1.8776	T	-1.8776	T	-1.8776	T	-1.8776	T	-1.8776	T	-1.8772	T	-1.8772	T	-1.8772	T
folded	F	138	G	0	G	0	G	0	G	0	G	0	G	0	G	0	G	0	G	0	G	0	G	0	G	0	G	0	G	0	G	0	G	0	G	0	G	0	G	0	G	0	G	0	G	0	G	0	G
folded	F	139	N	-2.1136	N	-2.1349	N	-2.1349	N	-2.132	N	-2.132	N	-2.1349	N	-2.1349	N	-2.1349	N	-2.1346	N	-2.1349	N	-2.121	N	-2.1349	N	-2.1285	N	-2.1349	N	-2.1349	N	-2.1349	N	-2.1349	N	-2.1349	N	-2.1349	N	-2.1349	N	-2.1349	N	-2.1349	N	-2.1349	N
folded	F	140	A	0	A	0	A	0	A	0	A	0	A	0	A	0	A	0	A	0	A	0	A	0	A	0	A	0	A	0	A	0	A	0	A	0	A	0	A	0	A	0	A	0	A	0	A	0	A
folded	F	141	G	-1.4391	G	-1.4605	G	-1.4605	G	-1.4602	G	-1.4602	G	-1.4605	G	-1.4605	G	-1.4605	G	-1.4602	G	-1.4605	G	-1.4605	G	-1.4605	G	-1.4606	G	-1.4605	G	-1.4605	G	-1.4605	G	-1.4605	G	-1.4605	G	-1.4605	G	-1.4605	G	-1.4605	G	-1.4605	G	-1.4605	G
folded	F	142	S	-1.3026	S	-1.332	S	-1.332	S	-1.332	S	-1.332	S	-1.3319	S	-1.3319	S	-1.332	S	-1.332	S	-1.332	S	-1.332	S	-1.332	S	-1.332	S	-1.332	S	-1.332	S	-1.332	S	-1.332	S	-1.332	S	-1.332	S	-1.332	S	-1.332	S	-1.332	S	-1.332	S
folded	F	143	R	-1.3081	R	-1.336	R	-1.336	R	-1.336	R	-1.336	R	-1.3359	R	-1.3359	R	-1.336	R	-1.336	R	-1.336	R	-1.336	R	-1.336	R	-1.336	R	-1.336	R	-1.336	R	-1.336	R	-1.336	R	-1.336	R	-1.336	R	-1.336	R	-1.336	R	-1.336	R	-1.336	R
folded	F	144	L	-1.5857	L	-1.6327	L	-1.6327	L	-1.6327	L	-1.6327	L	-1.6341	L	-1.7032	L	-1.6327	L	-1.6327	L	-1.6327	L	-1.6327	L	-1.6327	L	-1.6327	L	-1.6327	L	-1.6327	L	-1.6327	L	-1.6151	L	-1.6327	L	-1.6327	L	-1.6327	L	-1.6327	L	-1.6327	L	-1.6327	L
folded	F	145	A	0	A	0	A	0	A	0	A	0	A	0	A	0	A	0	A	0	A	0	A	0	A	0	A	0	A	0	A	0	A	0	A	0	A	0	A	0	A	0	A	0	A	0	A	0	A
folded	F	146	C	0	C	0	C	0	C	0	C	0	C	0	C	0	C	0	C	0	C	0	C	0	C	0	C	0	C	0	C	0	C	0	C	0	C	0	C	0	C	0	C	0	C	0	C	0	C
folded	F	147	G	0	G	0	G	0	G	0	G	0	G	0	G	0	G	0	G	0	G	0	G	0	G	0	G	0	G	0	G	0	G	0	G	0	G	0	G	0	G	0	G	0	G	0	G	0	G
folded	F	148	V	0.1966	V	0.184	V	0.1808	V	0.1898	V	0.1958	V	0.188	V	0.1795	V	0.1884	V	0.1884	V	0.1884	V	0.1884	V	0.1886	V	0.1886	V	0.1884	V	0.1884	V	0.1884	V	0.1884	V	0.1886	V	0.1886	V	0.1901	V	0.1918	V	0.195	V	0.2238	V
folded	F	149	I	0	I	0	I	0	I	0	I	0	I	0	I	0	I	0	I	0	I	0	I	0	I	0	I	0	I	0	I	0	I	0	I	0	I	0	I	0	I	0	I	0	I	0	I	0	I
folded	F	150	G	0	G	0	G	0	G	0	G	0	G	0	G	0	G	0	G	0	G	0	G	0	G	0	G	0	G	0	G	0	G	0	G	0	G	0	G	0	G	0	G	0	G	0	G	0	G
folded	F	151	I	-0.0703	I	-0.0701	I	-0.0375	I	-0.0401	I	-0.0853	I	-0.0701	I	-0.0701	I	-0.0701	I	-0.0701	I	-0.0701	I	-0.0701	I	-0.068	I	-0.068	I	-0.0701	I	-0.0701	I	-0.0701	I	-0.0701	I	-0.068	I	-0.068	I	-0.0682	I	-0.0682	I	-0.1496	I	-0.1996	I
folded	F	152	A	0	A	0	A	-0.8812	A	0	A	0	A	0	A	0	A	0	A	0	A	0	A	0	A	0	A	0	A	0	A	0	A	0	A	0	A	0	A	0	A	0	A	0	A	0	A	0	A
folded	F	153	Q	-1.3382	Q	-1.3382	Q	-1.3056	Q	-1.3382	Q	-1.3478	Q	-1.3382	Q	-1.3382	Q	-1.3382	Q	-1.3382	Q	-1.3382	Q	-1.3382	Q	-1.3377	Q	-1.3377	Q	-1.3382	Q	-1.3382	Q	-1.3382	Q	-1.3382	Q	-1.3378	Q	-1.3378	Q	-1.3396	Q	-1.3396	Q	-1.3689	Q	-1.3708	Q
[truncated: 7 more columns]
